# Supplementary material for: Transcriptomic Analysis of Ficus carica Peels with a Focus on the Key Genes for Anthocyanin Biosynthesis
Source: Int J Mol Sci. 2020 Feb 13;21(4):1245. doi: 10.3390/ijms21041245 (PMC7072940; doi:10.3390/ijms21041245)
Supplement: Supplementary file 1 [file ijms-21-01245-s001.zip]

Archive with 11 entries (11 files):
- Figure S1.docx
- Figure S2.docx
- Figure S3.docx
- Supplementary Table S1.xlsx
- Supplementary Table S2.xlsx
- Supplementary Table S3.xlsx
- Supplementary Table S4.xlsx
- Supplementary Table S5.xlsx
- Supplementary Table S6.xlsx
- Supplementary Table S7.xlsx
- Supplementary Table S8.xlsx
