# Supplementary material for: Transcriptomic Analysis of Ficus carica Peels with a Focus on the Key Genes for Anthocyanin Biosynthesis
Source: Int J Mol Sci. 2020 Feb 13;21(4):1245. doi: 10.3390/ijms21041245 (PMC7072940; doi:10.3390/ijms21041245)
Supplement: Supplementary file 1 [file ijms-21-01245-s001.zip › Supplementary Table S1.xlsx]

## Sheet: Sheet1
Table S1 Summary of RNA-seq data of fig peels
Sample name	Raw Reads	Clean reads	Clean bases (G)	Error (%)	Q20 (%)	Q30 (%)	GC content (%)
Y	55542173	52777480	7.92	0.02	97.03	92.97	47.58
R	48269776	45345392	6.8	0.02	97.03	93.01	47.76
Q20, Q30 represent the percentage bases with -10log10(E) above 20 or 30. Each base is given a corresponding E value.
Y and R represent fig fruits at yellow and red stages, respectively. RNA-seq, RNA sequencing.
