# Supplementary material for: Transcriptomic Analysis of Ficus carica Peels with a Focus on the Key Genes for Anthocyanin Biosynthesis
Source: Int J Mol Sci. 2020 Feb 13;21(4):1245. doi: 10.3390/ijms21041245 (PMC7072940; doi:10.3390/ijms21041245)
Supplement: Supplementary file 1 [file ijms-21-01245-s001.zip › Supplementary Table S2.xlsx]

## Sheet: Sheet1
Table S2 Overview of assembly statistics and length interval distribution of fig peels
	Transcripts	Genes
Total number	269684	186048
Min length	201	201
Mean length	1126	1498
Median length	647	1143
Max length	16857	16857
N50	2014	2172
N90	447	724
Total nucleotides	303651377	278694622
200-500 bp	115481	35986
500-1 kbp	50848	47201
1-2 kbp	54749	54322
＞ 2 kbp	48606	48539
N50, N90, the transcripts or genes are sorted by length from long to short and the length of the transcripts or genes are added up.
The transcripts, genes with at least 50% or 90% of the total length is N50 or N90.
