# Supplementary material for: Transcriptomic Analysis of Ficus carica Peels with a Focus on the Key Genes for Anthocyanin Biosynthesis
Source: Int J Mol Sci. 2020 Feb 13;21(4):1245. doi: 10.3390/ijms21041245 (PMC7072940; doi:10.3390/ijms21041245)
Supplement: Supplementary file 1 [file ijms-21-01245-s001.zip › Supplementary Table S3.xlsx]

## Sheet: Sheet1
Table S3 Functional analysis of the fig peels transcriptome
Datebase	Gene number	Percentage (%)
In Nr	138194	74.27
In Nt	133819	71.92
In KEGG	60987	32.78
In SwissProt	112363	60.39
In PFAM	108233	58.17
In GO	109355	58.77
In KOG	45091	24.23
In all Databases	27893	14.99
In at least one Database	154920	83.26
Nr, the NCBI non-redundant protein sequences; Nt, the NCBI non-redundant nucleotide sequences; Pfam, protein family;
KEGG, Kyoto encyclopedia of genes and genomes; PFAM, protein family; KOG, clusters of orthologous groups of proteins; GO, gene ontology.
