# Supplementary material for: Transcriptomic Analysis of Ficus carica Peels with a Focus on the Key Genes for Anthocyanin Biosynthesis
Source: Int J Mol Sci. 2020 Feb 13;21(4):1245. doi: 10.3390/ijms21041245 (PMC7072940; doi:10.3390/ijms21041245)
Supplement: Supplementary file 1 [file ijms-21-01245-s001.zip › Supplementary Table S4.xlsx]

## Sheet: Sheet1
Table S4 All DEGs of R and Y stages of fig and annotation in Nr database
Gene ID	R_FPKM	Y_FPKM	Log2FoldChange	padj	Gene Length	Nr Description
Cluster-10008.0	1.03667	0	2.9741	0.027859	736	ATPP2-A13, putative [Ricinus communis]>gi|223549950|gb|EEF51437.1| ATPP2-A13, putative [Ricinus communis]
Cluster-10366.0	3.22333	0.513333	2.4719	0.00018016	1344	PREDICTED: (-)-alpha-pinene synthase-like [Prunus mume]
Cluster-11055.100027	2.07	0.113333	3.2568	0.0010642	1491	PREDICTED: ATP-dependent 6-phosphofructokiNAse 4, chloroplastic isoform X1 [Vitis vinifera]>gi|297745021|emb|CBI38613.3| unNAmed protein product [Vitis vinifera]
Cluster-11055.100087	41.4567	118.137	-1.4718	3.4553e-07	916	phytoene synthase protein [Fragaria x aNANAssa]
Cluster-11055.100142	1.21667	0.133333	2.622	0.0065689	2682	PREDICTED: dyNAmin-2B-like isoform X2 [Glycine max]
Cluster-11055.100147	47.5533	15.8	1.5496	0.0010253	2622	PREDICTED: amidophosphoribosyltransferase, chloroplastic [Prunus mume]
Cluster-11055.100160	0	0.24	-3.431	0.0050326	3935	PREDICTED: WAT1-related protein At3g28050-like isoform X1 [Prunus mume]>gi|645230070|ref|XP_008221762.1| PREDICTED: WAT1-related protein At3g28050-like isoform X1 [Prunus mume]
Cluster-11055.100188	0.766667	4.86333	-2.2513	0.0078288	724	PREDICTED: probable plastid-lipid-associated protein 7, chloroplastic isoform X2 [Fragaria vesca subsp. vesca]
Cluster-11055.100209	40.5333	13.97	1.4456	0.026161	635	Zinc finger family protein [Theobroma cacao]>gi|508787149|gb|EOY34405.1| Zinc finger family protein [Theobroma cacao]
Cluster-11055.100222	38.8733	16.81	1.2049	4.9421e-05	1747	PREDICTED: protein ZINC INDUCED FACILITATOR-LIKE 1-like isoform X1 [Pyrus x bretschneideri]
Cluster-11055.100244	2.84667	0.34	2.3915	0.035651	1158	PREDICTED: endoplasmic reticulum-Golgi intermediate compartment protein 3-like [Prunus mume]
Cluster-11055.100272	51.0167	11.7633	1.999	0.00017607	1041	s-adenosylmethionine synthetase, putative [Ricinus communis]>gi|223548531|gb|EEF50022.1| s-adenosylmethionine synthetase, putative [Ricinus communis]
Cluster-11055.100275	0	0.493333	-3.3595	0.0074347	2749	PREDICTED: sphingosine-1-phosphate lyase [Fragaria vesca subsp. vesca]>gi|764645768|ref|XP_011457499.1| PREDICTED: sphingosine-1-phosphate lyase [Fragaria vesca subsp. vesca]
Cluster-11055.100293	1.24667	0.0533333	3.625	3.6192e-05	2283	PREDICTED: E3 ubiquitin-protein ligase RGLG2-like [Eucalyptus grandis]>gi|702256344|ref|XP_010026984.1| PREDICTED: E3 ubiquitin-protein ligase RGLG2-like [Eucalyptus grandis]>gi|702256350|ref|XP_010026991.1| PREDICTED: E3 ubiquitin-protein ligase RGLG2-like [Eucalyptus grandis]>gi|629118752|gb|KCW83242.1| hypothetical protein EUGRSUZ_B00181 [Eucalyptus grandis]
Cluster-11055.100294	7.25333	2.15333	1.6476	0.034555	2679	RING domain ligase2 isoform 1 [Theobroma cacao]>gi|590669483|ref|XP_007037787.1| RING domain ligase2 isoform 1 [Theobroma cacao]>gi|508775031|gb|EOY22287.1| RING domain ligase2 isoform 1 [Theobroma cacao]>gi|508775032|gb|EOY22288.1| RING domain ligase2 isoform 1 [Theobroma cacao]
Cluster-11055.100302	2.07667	5.85333	-1.4028	0.0053485	2504	PREDICTED: probable arabinosyltransferase ARAD1 isoform X1 [Gossypium raimondii]>gi|763759385|gb|KJB26716.1| hypothetical protein B456_004G257200 [Gossypium raimondii]
Cluster-11055.100350	12.2267	31.57	-1.2883	0.01092	1784	PREDICTED: alcohol dehydrogeNAse 1B [Malus domestica]
Cluster-11055.100360	2.86	0.04	4.7751	8.8056e-09	2149	PREDICTED: ATP-dependent 6-phosphofructokiNAse 4, chloroplastic isoform X1 [Vitis vinifera]>gi|297745021|emb|CBI38613.3| unNAmed protein product [Vitis vinifera]
Cluster-11055.100451	91.7367	45.4633	1.0009	0.031654	1242	beta-amyrin synthase [Aralia elata]
Cluster-11055.100454	0.663333	0.0966667	2.3663	0.0091192	4851	Glutamate receptor 2.9 [Theobroma cacao]>gi|508782002|gb|EOY29258.1| Glutamate receptor 2.9 [Theobroma cacao]
Cluster-11055.100460	1.2	0	5.4949	4.7364e-09	3532	PREDICTED: dentin sialophosphoprotein-like [Malus domestica]
Cluster-11055.100462	2.57333	0.956667	1.374	0.040684	3096	PREDICTED: dentin sialophosphoprotein [Prunus mume]
Cluster-11055.100483	67.1067	20.94	1.6389	9.41e-05	1354	Lysine-specific demethylase REF6 [Glycine soja]
Cluster-11055.100489	0.806667	0	4.0626	0.00030045	2250	PREDICTED: lysine-specific demethylase 5C [Prunus mume]
Cluster-11055.100501	3.87	1.18333	1.5988	0.035587	4199	PREDICTED: aldehyde dehydrogeNAse family 3 member H1 isoform X1 [Prunus mume]
Cluster-11055.100538	2.98333	1.24333	1.2306	0.011469	2015	PREDICTED: transportin-3 [Cucumis melo]
Cluster-11055.100547	78.95	173.897	-1.0795	0.007144	833	ubiquitin-conjugating enzyme h, putative [Ricinus communis]>gi|223549063|gb|EEF50552.1| ubiquitin-conjugating enzyme h, putative [Ricinus communis]
Cluster-11055.100577	5.95333	16.14	-1.3973	4.9388e-08	1546	PREDICTED: B2 protein [Jatropha curcas]>gi|643740691|gb|KDP46281.1| hypothetical protein JCGZ_10121 [Jatropha curcas]
Cluster-11055.100580	0.0566667	1.04333	-3.2132	0.0013859	2383	DNA binding protein, putative [Ricinus communis]>gi|223537631|gb|EEF39254.1| DNA binding protein, putative [Ricinus communis]
Cluster-11055.100642	0.0833333	0.62	-2.3875	0.038873	2103	PREDICTED: pollen-specific protein SF21 [Vitis vinifera]>gi|298204892|emb|CBI34199.3| unNAmed protein product [Vitis vinifera]
Cluster-11055.100710	0.44	0	3.9831	0.00051355	4603	SGT1 [Pelargonium x hortorum]
Cluster-11055.100732	0.743333	1.69333	-1.1349	0.019551	3055	PREDICTED: LOW QUALITY PROTEIN: autophagy-related protein 13-like [Malus domestica]
Cluster-11055.100764	11.4133	4.19333	1.4395	1.0253e-06	1474	PREDICTED: calmodulin-binding receptor-like cytoplasmic kiNAse 2 [Fragaria vesca subsp. vesca]>gi|764558539|ref|XP_011460915.1| PREDICTED: calmodulin-binding receptor-like cytoplasmic kiNAse 2 [Fragaria vesca subsp. vesca]
Cluster-11055.100893	28.55	12.3633	1.1955	0.014303	1793	PREDICTED: acyl-CoA--sterol O-acyltransferase 1-like [Malus domestica]
Cluster-11055.100899	0.403333	1.36	-1.6156	0.027491	3261	PREDICTED: carbon catabolite repressor protein 4 homolog 6 isoform X2 [Prunus mume]
Cluster-11055.100917	270.423	87.3667	1.5858	0.00025596	1078	PREDICTED: probable S-adenosylmethionine-dependent methyltransferase At5g38100 [Prunus mume]
Cluster-11055.100944	0.24	2.63	-2.8315	0.002401	1559	PREDICTED: transcription factor bHLH79-like [Phoenix dactylifera]
Cluster-11055.100965	18.63	57.56	-1.5043	0.026351	446	PREDICTED: cellulose synthase-like protein E6 [Vitis vinifera]
Cluster-11055.100967	1.91667	6.21667	-1.5713	0.0147	2096	PREDICTED: cellulose synthase-like protein E6 [Prunus mume]>gi|645215840|ref|XP_008218345.1| PREDICTED: cellulose synthase-like protein E6 [Prunus mume]
Cluster-11055.101006	1.02	11.6833	-2.7056	0.011386	841	Calmodulin-binding transcription activator 5 -like protein [Gossypium arboreum]
Cluster-11055.101038	3.65333	19.2733	-2.2414	5.4807e-06	873	PREDICTED: protein NRT1/ PTR FAMILY 5.10-like [Prunus mume]
Cluster-11055.101040	6.3	24.8767	-1.8445	0.00029053	966	PREDICTED: protein NRT1/ PTR FAMILY 5.10-like [Fragaria vesca subsp. vesca]
Cluster-11055.101113	0.61	0.06	2.6454	0.0086335	3881	PREDICTED: 40S ribosomal protein S9-2 [Cucumis sativus]>gi|449447585|ref|XP_004141548.1| PREDICTED: 40S ribosomal protein S9-2 [Cucumis sativus]>gi|659091037|ref|XP_008446334.1| PREDICTED: 40S ribosomal protein S9-2 [Cucumis melo]>gi|659119323|ref|XP_008459594.1| PREDICTED: 40S ribosomal protein S9-2 [Cucumis melo]>gi|700196727|gb|KGN51904.1| hypothetical protein Csa_5G604980 [Cucumis sativus]>gi…
Cluster-11055.101155	149.213	36.91	1.816	0.026888	975	PREDICTED: ethylene-responsive transcription factor ERF020 [Prunus mume]
Cluster-11055.101193	10.8533	23.8433	-1.1052	0.0081346	2542	PREDICTED: iNActive receptor-like serine/threonine-protein kiNAse At2g40270 [Vitis vinifera]
Cluster-11055.101233	0.29	4.93667	-2.7733	0.02602	1025	PREDICTED: metal tolerance protein 4-like [NicotiaNA sylvestris]
Cluster-11055.101266	2.81	6.16	-1.0931	0.00077822	2983	PREDICTED: probable methyltransferase PMT23 [NicotiaNA tomentosiformis]
Cluster-11055.101267	12.0067	2.15333	2.2662	0.00052659	1368	PREDICTED: stress-related protein [Vitis vinifera]
Cluster-11055.101294	1.13	0	4.7857	1.5119e-06	1877	Phosphatidylinositol transfer protein 1 isoform 1 [Theobroma cacao]>gi|508785852|gb|EOY33108.1| Phosphatidylinositol transfer protein 1 isoform 1 [Theobroma cacao]
Cluster-11055.101306	0	0.546667	-3.3394	0.0070322	1597	PREDICTED: DNA-binding protein DDB_G0278111 [Vitis vinifera]
Cluster-11055.101322	1.19	0	3.1226	0.018707	1718	PREDICTED: transcription factor ILR3-like [Malus domestica]
Cluster-11055.101337	2.06667	8.58	-1.9317	0.00072469	976	acyl-CoA-binding protein, acbp, putative [Ricinus communis]>gi|223550818|gb|EEF52304.1| acyl-CoA-binding protein, acbp, putative [Ricinus communis]
Cluster-11055.101432	5.98667	16.5933	-1.4246	9.1842e-09	1910	PREDICTED: katanin p80 WD40 repeat-containing subunit B1 homolog isoform X2 [Prunus mume]
Cluster-11055.101434	6.12333	14.6333	-1.199	0.0017272	1212	PREDICTED: katanin p80 WD40 repeat-containing subunit B1 homolog isoform X2 [Malus domestica]
Cluster-11055.101437	16.12	4.25	1.8799	4.4543e-06	1249	spg1 [Gossypium arboreum]
Cluster-11055.101497	0.53	0	5.4863	2.9114e-09	6478	PREDICTED: E3 ubiquitin-protein ligase UBR1 [Prunus mume]>gi|645220601|ref|XP_008240956.1| PREDICTED: E3 ubiquitin-protein ligase UBR1 [Prunus mume]
Cluster-11055.101576	3.28	0.556667	2.1415	0.032268	747	PREDICTED: respiratory burst oxidase homolog protein D [Prunus mume]
Cluster-11055.101645	23.4433	11.28	1.0596	0.0046411	804	Chaperone protein dNAJ-related [Theobroma cacao]>gi|508707951|gb|EOX99847.1| Chaperone protein dNAJ-related [Theobroma cacao]
Cluster-11055.101677	7.15667	17.3867	-1.2319	0.0056108	2662	PREDICTED: katanin p80 WD40 repeat-containing subunit B1 homolog isoform X1 [Prunus mume]
Cluster-11055.101682	0.71	0.0433333	2.6679	0.04461	3589	C2 calcium/lipid-binding and GRAM domain containing protein [Theobroma cacao]>gi|508781768|gb|EOY29024.1| C2 calcium/lipid-binding and GRAM domain containing protein [Theobroma cacao]
Cluster-11055.101743	3.70667	1.14	1.6613	0.00065502	4082	PREDICTED: regulator of nonsense transcripts UPF2 [Jatropha curcas]>gi|643740550|gb|KDP46148.1| hypothetical protein JCGZ_06659 [Jatropha curcas]
Cluster-11055.101744	0.513333	0	2.7887	0.049298	1186	PREDICTED: vacuolar protein sorting-associated protein 41 homolog [Vitis vinifera]
Cluster-11055.101892	5.96667	1.06	2.1509	0.022183	667	sucrose transporter 2a [Morus alba var. multicaulis]
Cluster-11055.101898	216.29	59.69	1.8291	5.5264e-06	429	sucrose transporter 6-like protein, partial [Morus alba var. multicaulis]
Cluster-11055.101899	21.6567	6.00333	1.6796	0.028402	1954	sucrose transporter 2a [Morus alba var. multicaulis]
Cluster-11055.101900	4.71333	0.456667	2.979	5.7918e-05	1630	sucrose transporter 2a [Morus alba var. multicaulis]
Cluster-11055.101927	5.07667	18.69	-1.8027	8.0865e-06	1109	PREDICTED: protein FAR1-RELATED SEQUENCE 5-like [Prunus mume]
Cluster-11055.101944	216.657	102.207	1.067	0.034389	560	JAZ10 [Hevea brasiliensis]
Cluster-11055.101988	2.68667	0.66	1.8104	0.039069	1041	PREDICTED: ferrochelatase-2, chloroplastic [Prunus mume]
Cluster-11055.102043	0.00333333	0.556667	-3.2212	0.012407	2069	PREDICTED: post-GPI attachment to proteins factor 3 isoform X1 [Jatropha curcas]>gi|802743230|ref|XP_012087401.1| PREDICTED: post-GPI attachment to proteins factor 3 isoform X2 [Jatropha curcas]>gi|643711602|gb|KDP25109.1| hypothetical protein JCGZ_22644 [Jatropha curcas]
Cluster-11055.102054	1.54667	0	6.3141	3.3575e-14	3531	PREDICTED: putative pre-mRNA-splicing factor ATP-dependent RNA helicase DHX16 isoform X1 [Vitis vinifera]
Cluster-11055.102086	5.24	2.53333	1.0527	0.0016258	2231	PREDICTED: carbonic anhydrase 2-like isoform X3 [Prunus mume]
Cluster-11055.102092	1.06333	0.176667	2.3183	0.0039165	2600	PREDICTED: ABC transporter B family member 20 [Populus euphratica]
Cluster-11055.102093	0.623333	0	3.4914	0.0039097	1420	Proteasome subunit alpha type-2 [Aegilops tauschii]
Cluster-11055.102182	3.34	1.56	1.0848	0.036335	1630	putative glycerol-3-phosphate acyltransferase [Vernicia fordii]>gi|308743347|gb|ADO40099.1| glycerol-3-phosphate acyltransferase 9 [Vernicia fordii]
Cluster-11055.102193	2.49667	1.00333	1.2695	0.038283	2382	Seven transmembrane MLO family protein [Theobroma cacao]>gi|508726705|gb|EOY18602.1| Seven transmembrane MLO family protein [Theobroma cacao]
Cluster-11055.102196	29.77	12.5667	1.2184	0.048188	3876	PREDICTED: BAG family molecular chaperone regulator 6 [Prunus mume]
Cluster-11055.102249	0.373333	0	3.0631	0.020734	1814	Exostosin-2 [Medicago truncatula]
Cluster-11055.102255	6.63667	1.93333	1.7035	0.0059235	3082	PREDICTED: receptor-like serine/threonine-protein kiNAse SD1-8 [Malus domestica]
Cluster-11055.102267	0.453333	0	3.9552	0.00040324	2444	PREDICTED: transcription initiation factor TFIID subunit 6-like [Prunus mume]
Cluster-11055.102274	27.48	62.6933	-1.1254	0.012163	1253	PREDICTED: glucan endo-1,3-beta-glucosidase 14 [Jatropha curcas]>gi|643715200|gb|KDP27399.1| hypothetical protein JCGZ_20223 [Jatropha curcas]
Cluster-11055.102282	0.503333	0.07	2.4886	0.019946	2116	PREDICTED: ras-related protein RABH1b [Gossypium raimondii]>gi|763755495|gb|KJB22826.1| hypothetical protein B456_004G067600 [Gossypium raimondii]
Cluster-11055.102363	2.66	0.203333	2.9188	0.0057029	1131	PREDICTED: alcohol dehydrogeNAse-like 4 [Fragaria vesca subsp. vesca]
Cluster-11055.102400	0	0.31	-3.1321	0.016677	3110	PREDICTED: translation initiation factor eIF-2B subunit delta isoform X1 [Vitis vinifera]
Cluster-11055.102402	452.347	114.55	1.9368	1.3957e-07	973	PREDICTED: tropinone reductase-like 1 [Vitis vinifera]
Cluster-11055.102538	14.7867	69.6733	-2.0527	0.0040662	1621	PREDICTED: monogalactosyldiacylglycerol synthase 2, chloroplastic-like [Malus domestica]
Cluster-11055.102539	0.35	3.85333	-2.4943	0.046571	1056	PREDICTED: monogalactosyldiacylglycerol synthase 2, chloroplastic-like isoform X1 [Jatropha curcas]>gi|643719356|gb|KDP30226.1| hypothetical protein JCGZ_17008 [Jatropha curcas]
Cluster-11055.102558	18.56	8.70333	1.0931	0.0054102	2455	PREDICTED: heat stress transcription factor A-8 [Prunus mume]
Cluster-11055.102632	2.87333	0.486667	2.2795	0.0044819	818	PREDICTED: TOM1-like protein 2 [Gossypium raimondii]>gi|823262633|ref|XP_012464067.1| PREDICTED: TOM1-like protein 2 [Gossypium raimondii]>gi|763815377|gb|KJB82229.1| hypothetical protein B456_013G183000 [Gossypium raimondii]>gi|763815378|gb|KJB82230.1| hypothetical protein B456_013G183000 [Gossypium raimondii]
Cluster-11055.102643	19.54	8.07	1.2625	0.0009985	1472	conserved hypothetical protein [Ricinus communis]>gi|223531903|gb|EEF33719.1| conserved hypothetical protein [Ricinus communis]
Cluster-11055.10270	0	0.846667	-3.4453	0.0048077	1351	PREDICTED: DNA polymerase kappa isoform X2 [Fragaria vesca subsp. vesca]
Cluster-11055.102704	75.37	283.517	-1.8095	0.0019306	908	PREDICTED: expansin-like A2 [Populus euphratica]
Cluster-11055.102710	2.12	9.19	-1.9206	0.0013459	1354	conserved hypothetical protein [Ricinus communis]>gi|223531420|gb|EEF33254.1| conserved hypothetical protein [Ricinus communis]
Cluster-11055.102716	7.96333	29.1733	-1.7186	0.010947	1037	Plant cadmium resistance 11, putative [Theobroma cacao]>gi|508710210|gb|EOY02107.1| Plant cadmium resistance 11, putative [Theobroma cacao]
Cluster-11055.102750	3.59667	8.98333	-1.2546	0.0078849	4271	PREDICTED: LOW QUALITY PROTEIN: dentin sialophosphoprotein [Prunus mume]
Cluster-11055.102771	0.226667	0	3.2212	0.01177	2993	PREDICTED: folylpolyglutamate synthase isoform X2 [Vitis vinifera]
Cluster-11055.102834	0.0966667	12.3533	-5.8729	1.1954e-17	1549	PREDICTED: cinNAmyl alcohol dehydrogeNAse 1 [Malus domestica]
Cluster-11055.102849	14.22	1.45333	2.7391	0.0037202	544	PREDICTED: tryptophan aminotransferase-related protein 4-like [Populus euphratica]
Cluster-11055.102850	32.1233	9.47	1.6487	0.025393	443	PREDICTED: tryptophan aminotransferase-related protein 4-like isoform X2 [Prunus mume]
Cluster-11055.102860	5.51	0.473333	2.6686	0.017877	1989	PREDICTED: tryptophan aminotransferase-related protein 4-like [Pyrus x bretschneideri]
Cluster-11055.102870	0.836667	0	5.4729	3.0041e-09	4025	ARF-GAP domain 7 isoform 1 [Theobroma cacao]>gi|508715685|gb|EOY07582.1| ARF-GAP domain 7 isoform 1 [Theobroma cacao]
Cluster-11055.102887	12.2367	5.86667	1.0582	0.0086495	2049	WRKY DNA-binding protein 4, putative isoform 2 [Theobroma cacao]>gi|508709916|gb|EOY01813.1| WRKY DNA-binding protein 4, putative isoform 2 [Theobroma cacao]
Cluster-11055.102906	2.22333	0	6.2011	5.4893e-13	2705	PREDICTED: putative UDP-sugar transporter DDB_G0278631 [Pyrus x bretschneideri]
Cluster-11055.102961	29.78	9.89333	1.5508	0.0066403	440	PREDICTED: S-locus-specific glycoprotein S13-like [Malus domestica]
Cluster-11055.102988	0.196667	1.42667	-2.2414	0.04044	1783	PREDICTED: putative acyl-activating enzyme 19 [Prunus mume]
Cluster-11055.102989	2.04	4.47	-1.0666	0.03498	1448	PREDICTED: putative acyl-activating enzyme 19 isoform X3 [Vitis vinifera]
Cluster-11055.103008	0	0.72	-3.4155	0.0058397	1817	PREDICTED: 60S ribosomal protein L31 [Fragaria vesca subsp. vesca]
Cluster-11055.103061	5.00667	13.29	-1.3511	0.0016869	3101	GDSL lipase 1, putative [Theobroma cacao]>gi|508706925|gb|EOX98821.1| GDSL lipase 1, putative [Theobroma cacao]
Cluster-11055.103113	10.6933	2.33667	2.1004	3.4268e-05	3555	PREDICTED: ABC transporter G family member 29-like [Vitis vinifera]>gi|297743203|emb|CBI36070.3| unNAmed protein product [Vitis vinifera]
Cluster-11055.103133	22.4467	7.77	1.5331	8.6404e-09	1587	PREDICTED: serine/threonine-protein phosphatase PP1 [Cicer arietinum]
Cluster-11055.103159	1808.92	364.59	2.2996	2.5495e-12	478	PREDICTED: feruloyl CoA ortho-hydroxylase 1-like [Gossypium raimondii]>gi|763816581|gb|KJB83433.1| hypothetical protein B456_013G247400 [Gossypium raimondii]
Cluster-11055.103169	1.41333	12.87	-2.5627	0.015533	1460	PREDICTED: CUGBP Elav-like family member 5 [Fragaria vesca subsp. vesca]
Cluster-11055.103198	1.41333	0.146667	2.6676	0.0077045	2678	KiNAse superfamily protein isoform 1 [Theobroma cacao]>gi|508784449|gb|EOY31705.1| KiNAse superfamily protein isoform 1 [Theobroma cacao]
Cluster-11055.103277	2.63667	9.55	-1.7722	5.0147e-05	2227	PREDICTED: E3 ubiquitin-protein ligase complex slx8-rfp subunit slx8 isoform X2 [Pyrus x bretschneideri]
Cluster-11055.103287	73.88	2.06333	4.9782	2.8178e-38	1618	chalcone synthase [Vitis vinifera]
Cluster-11055.103426	29.9733	9.61667	1.5651	0.032557	632	cytochrome P450 reductase-like protein [Nothapodytes nimmoniaNA]
Cluster-11055.103427	7.40667	17.0767	-1.1782	4.6392e-08	1617	PREDICTED: protein IQ-DOMAIN 1 [Malus domestica]>gi|658021043|ref|XP_008345904.1| PREDICTED: protein IQ-DOMAIN 1-like [Malus domestica]
Cluster-11055.103457	0.866667	4.73333	-2.157	0.0082966	4504	TMV resistance protein N, putative [Ricinus communis]>gi|223537309|gb|EEF38940.1| TMV resistance protein N, putative [Ricinus communis]
Cluster-11055.103460	0.396667	0	4.4289	2.8187e-05	4589	TMV resistance protein N, putative [Ricinus communis]>gi|223537309|gb|EEF38940.1| TMV resistance protein N, putative [Ricinus communis]
Cluster-11055.103581	0.493333	0	4.0426	0.00032275	3305	PREDICTED: probable kinetochore protein nuf2 [Prunus mume]
Cluster-11055.103584	20.1633	124.953	-2.5488	1.9865e-14	699	indole-3-acetic acid-amido synthetase [Medicago truncatula]
Cluster-11055.103586	0.0433333	0.843333	-2.8368	0.020185	4361	PREDICTED: ubiquitin carboxyl-termiNAl hydrolase 12 isoform X2 [Pyrus x bretschneideri]
Cluster-11055.103594	3.14667	8.63667	-1.3617	0.0039004	1119	PREDICTED: replication protein A 32 kDa subunit B-like isoform X1 [Prunus mume]
Cluster-11055.103602	32.33	1.40333	3.8849	4.1511e-07	934	PREDICTED: 12-oxophytodienoate reductase 2-like [Prunus mume]
Cluster-11055.103656	0.616667	0	3.4698	0.004782	1798	PREDICTED: protein CASP isoform X1 [Jatropha curcas]>gi|643686933|gb|KDP20098.1| hypothetical protein JCGZ_05867 [Jatropha curcas]
Cluster-11055.103688	260.24	684.887	-1.3103	0.0036037	306	PREDICTED: canNAbidiolic acid synthase-like 1 [Populus euphratica]
Cluster-11055.103696	0.693333	0.0866667	2.3593	0.038971	2883	PREDICTED: DNA helicase INO80 isoform X1 [Prunus mume]
Cluster-11055.103779	69.01	25.89	1.4124	1.2116e-06	2556	conserved hypothetical protein [Ricinus communis]>gi|223550881|gb|EEF52367.1| conserved hypothetical protein [Ricinus communis]
Cluster-11055.103784	0.0266667	1.19333	-3.5434	0.0013977	1827	F-box/RNI-like superfamily protein isoform 1 [Theobroma cacao]>gi|508709606|gb|EOY01503.1| F-box/RNI-like superfamily protein isoform 1 [Theobroma cacao]
Cluster-11055.103790	0.813333	2.59333	-1.603	0.00021955	2558	PREDICTED: purple acid phosphatase 15 [Vitis vinifera]>gi|296088799|emb|CBI38249.3| unNAmed protein product [Vitis vinifera]
Cluster-11055.103861	188.663	66.8067	1.4734	0.00084063	1330	PREDICTED: ethylene-responsive transcription factor 5 [Prunus mume]
Cluster-11055.103950	9.75333	29.8	-1.5096	0.014349	2570	Sphingosine-1-phosphate lyase [Medicago truncatula]>gi|355496757|gb|AES77960.1| sphingosine-1-phosphate lyase [Medicago truncatula]
Cluster-11055.103996	119.593	30.0933	1.978	7.39e-07	403	PREDICTED: probable leucine-rich repeat receptor-like protein kiNAse At1g35710 [Jatropha curcas]
Cluster-11055.104058	0.583333	0	3.4375	0.0049149	1435	PREDICTED: phospholipid-transporting ATPase 3 [Prunus mume]
Cluster-11055.104104	59.7467	23.4667	1.3389	8.4374e-06	754	PREDICTED: 60S ribosomal protein L10-like isoform X1 [Populus euphratica]
Cluster-11055.104153	3.57	11.6167	-1.5874	0.003384	1253	Sensory transduction histidine kiNAse, putative isoform 1 [Theobroma cacao]>gi|508774672|gb|EOY21928.1| Sensory transduction histidine kiNAse, putative isoform 1 [Theobroma cacao]
Cluster-11055.104203	34.03	11.9767	1.4633	0.0044103	1249	Histone H4 [Aegilops tauschii]
Cluster-11055.104244	4.70333	1.23667	1.9131	4.2434e-09	3235	P-loop containing nucleoside triphosphate hydrolases superfamily protein isoform 1 [Theobroma cacao]>gi|508718398|gb|EOY10295.1| P-loop containing nucleoside triphosphate hydrolases superfamily protein isoform 1 [Theobroma cacao]
Cluster-11055.104339	11.4067	1.90667	2.2309	0.023816	631	PREDICTED: phosphoenolpyruvate carboxykiNAse [ATP]-like [Malus domestica]
Cluster-11055.104377	13.3167	41.2767	-1.5542	4.3212e-05	1759	PREDICTED: homeobox-leucine zipper protein HAT5 [Vitis vinifera]
Cluster-11055.104387	0.733333	0	3.4542	0.0050137	1492	PREDICTED: carboxypeptidase B2 [Prunus mume]
Cluster-11055.104477	4.44	0.303333	3.0801	0.0015965	1119	PREDICTED: elongator complex protein 3 [Cucumis melo]
Cluster-11055.104494	3.78667	1.25667	1.4997	0.016541	2411	PREDICTED: probable receptor-like protein kiNAse At5g47070 isoform X1 [Prunus mume]>gi|645277852|ref|XP_008243965.1| PREDICTED: probable receptor-like protein kiNAse At5g47070 isoform X1 [Prunus mume]>gi|645277854|ref|XP_008243967.1| PREDICTED: probable receptor-like protein kiNAse At5g47070 isoform X2 [Prunus mume]>gi|645277858|ref|XP_008243968.1| PREDICTED: probable receptor-like protein kiNAse…
Cluster-11055.104520	3.06	0.783333	1.9247	2.5938e-09	3749	PREDICTED: serine/threonine-protein kiNAse HT1 [Fragaria vesca subsp. vesca]
Cluster-11055.104570	5.30667	0.103333	3.2672	0.0065517	393	cral-trio domain-containing c23b6.04c [Gossypium arboreum]
Cluster-11055.104571	1.86333	0.163333	2.7206	0.014803	1413	Peptide transporter 2 isoform 1 [Theobroma cacao]>gi|508709330|gb|EOY01227.1| Peptide transporter 2 isoform 1 [Theobroma cacao]
Cluster-11055.104599	142.62	10.7433	3.4849	6.5894e-10	1748	PREDICTED: transcription factor JUNGBRUNNEN 1-like [Pyrus x bretschneideri]
Cluster-11055.104600	5.67333	1.42	1.8104	0.023816	911	farnesyl-diphosphate farnesyltransferase, putative [Ricinus communis]>gi|223547993|gb|EEF49485.1| farnesyl-diphosphate farnesyltransferase, putative [Ricinus communis]
Cluster-11055.104689	19.4933	5.31333	1.7638	0.0021967	3046	Cation/H+ exchanger 18 [Theobroma cacao]>gi|508777652|gb|EOY24908.1| Cation/H+ exchanger 18 [Theobroma cacao]
Cluster-11055.104691	65.6	24.9333	1.4024	4.5025e-12	1600	PREDICTED: pre-mRNA-splicing factor SF2-like isoform X2 [Malus domestica]
Cluster-11055.104701	0.23	0.0133333	2.7387	0.036545	3311	PREDICTED: putative RNA polymerase II subunit B1 CTD phosphatase RPAP2 homolog [Prunus mume]
Cluster-11055.104702	1.64667	0.0933333	3.2395	0.00068349	3045	PREDICTED: putative RNA polymerase II subunit B1 CTD phosphatase RPAP2 homolog [Jatropha curcas]>gi|802599693|ref|XP_012072544.1| PREDICTED: putative RNA polymerase II subunit B1 CTD phosphatase RPAP2 homolog [Jatropha curcas]>gi|802599695|ref|XP_012072546.1| PREDICTED: putative RNA polymerase II subunit B1 CTD phosphatase RPAP2 homolog [Jatropha curcas]>gi|643730423|gb|KDP37902.1| hypothetical p…
Cluster-11055.104901	14.0733	4.91	1.4554	0.024696	1760	PREDICTED: secoisolariciresinol dehydrogeNAse-like [Jatropha curcas]>gi|643727874|gb|KDP36167.1| hypothetical protein JCGZ_08811 [Jatropha curcas]
Cluster-11055.105021	0.34	0.0766667	1.9723	0.029118	7501	PREDICTED: mediator of RNA polymerase II transcription subunit 14 [Prunus mume]
Cluster-11055.105027	0.336667	9.85667	-3.2981	0.0040594	4855	PREDICTED: LRR receptor-like serine/threonine-protein kiNAse FLS2 [Malus domestica]
Cluster-11055.105055	9.25667	50.7767	-2.3589	1.9363e-12	1054	cinNAmoyl-CoA reductase, putative [Ricinus communis]>gi|223543047|gb|EEF44582.1| cinNAmoyl-CoA reductase, putative [Ricinus communis]
Cluster-11055.105103	22.55	58.67	-1.303	0.013068	1207	Potassium transporter, putative [Ricinus communis]>gi|223543373|gb|EEF44904.1| Potassium transporter, putative [Ricinus communis]
Cluster-11055.105166	11.6333	3.24333	1.827	6.6411e-07	3602	P-loop containing nucleoside triphosphate hydrolases superfamily protein isoform 1 [Theobroma cacao]>gi|508718398|gb|EOY10295.1| P-loop containing nucleoside triphosphate hydrolases superfamily protein isoform 1 [Theobroma cacao]
Cluster-11055.105272	21.7867	8.29667	1.3749	0.0056356	3164	PREDICTED: glutamate receptor 2.7-like [Populus euphratica]
Cluster-11055.105438	0.01	1.04333	-4.3356	1.2608e-05	2518	RNA-binding KH domain-containing protein, putative isoform 2 [Theobroma cacao]>gi|508779097|gb|EOY26353.1| RNA-binding KH domain-containing protein, putative isoform 2 [Theobroma cacao]
Cluster-11055.105467	0	0.103333	-2.9998	0.025299	6442	PREDICTED: transcriptioNAl activator DEMETER-like isoform X1 [Prunus mume]>gi|645270447|ref|XP_008240461.1| PREDICTED: transcriptioNAl activator DEMETER-like isoform X1 [Prunus mume]>gi|645270449|ref|XP_008240462.1| PREDICTED: transcriptioNAl activator DEMETER-like isoform X2 [Prunus mume]
Cluster-11055.105522	60.7267	29.6433	1.0427	0.0020561	1202	PREDICTED: trihelix transcription factor ASIL2-like [Vitis vinifera]
Cluster-11055.105569	13.99	5.83	1.2526	0.0018467	734	beta-amyrin synthase [Aralia elata]
Cluster-11055.1057	1.30333	4.02667	-1.5046	0.016917	1636	PREDICTED: tetraspanin-19-like [Populus euphratica]>gi|743846946|ref|XP_011027864.1| PREDICTED: tetraspanin-19-like [Populus euphratica]>gi|743846950|ref|XP_011027865.1| PREDICTED: tetraspanin-19-like [Populus euphratica]
Cluster-11055.105700	89.3233	187.38	-1.0043	0.042025	388	BNAA03g47230D [Brassica NApus]
Cluster-11055.105721	5.66333	1.09	2.0483	0.049724	1202	PREDICTED: beta-glucosidase 11-like [Malus domestica]
Cluster-11055.105796	1.72333	0.126667	3.138	0.00045838	1281	Zim-like 2 [Theobroma cacao]>gi|508706755|gb|EOX98651.1| Zim-like 2 [Theobroma cacao]
Cluster-11055.105805	4.52667	1.03	2.022	0.00024085	1492	conserved hypothetical protein [Ricinus communis]>gi|223538535|gb|EEF40140.1| conserved hypothetical protein [Ricinus communis]
Cluster-11055.105845	0	0.263333	-2.7917	0.047664	2053	AlterNAtive oxidase 4, chloroplastic/chromoplastic -like protein [Gossypium arboreum]
Cluster-11055.105853	16.52	36.8267	-1.0821	0.04142	1139	photosystem I reaction center subunit II chloroplastic-like protein [Phaseolus vulgaris]
Cluster-11055.105937	3.39	0.74	2.0441	0.0013843	2319	PREDICTED: trans-resveratrol di-O-methyltransferase [Vitis vinifera]
Cluster-11055.105956	1294.79	293.24	2.1309	0.0015099	224	PREDICTED: LOW QUALITY PROTEIN: uncharacterized protein LOC105639987 [Jatropha curcas]
Cluster-11055.105960	0.633333	0.0533333	2.5736	0.035257	2689	PREDICTED: lysine-specific demethylase 5B [Malus domestica]
Cluster-11055.105970	3.23	54.2967	-3.6799	8.8486e-09	1582	cyclin-dependent protein kiNAse, putative [Ricinus communis]>gi|223550141|gb|EEF51628.1| cyclin-dependent protein kiNAse, putative [Ricinus communis]
Cluster-11055.105990	7.78667	24.3467	-1.5865	5.1179e-05	1614	PREDICTED: F-box protein At5g46170-like [Jatropha curcas]>gi|643730566|gb|KDP37998.1| hypothetical protein JCGZ_04641 [Jatropha curcas]
Cluster-11055.106021	13.1133	29.61	-1.129	0.03376	2103	cellulose synthase [Boehmeria nivea]
Cluster-11055.106041	5.59333	1.23	1.9178	0.045233	759	GDP-mannose transporter, putative [Ricinus communis]>gi|223537926|gb|EEF39540.1| GDP-mannose transporter, putative [Ricinus communis]
Cluster-11055.106067	15.2467	2.02	2.4942	0.0063867	1061	PREDICTED: probable F-box protein At4g22030 [Prunus mume]
Cluster-11055.106068	14.3067	3.02	2.0966	0.0017525	1061	PREDICTED: probable F-box protein At4g22030 [Prunus mume]
Cluster-11055.10610	0.08	0.91	-2.6413	0.014303	2907	PREDICTED: putative threonine aspartase [Vitis vinifera]>gi|297745229|emb|CBI40309.3| unNAmed protein product [Vitis vinifera]
Cluster-11055.106109	0.43	3.61333	-2.7415	0.00018393	1716	PREDICTED: heptahelical transmembrane protein 4-like isoform X2 [NicotiaNA sylvestris]
Cluster-11055.106122	2.95667	7.66333	-1.3111	0.0022581	2378	PREDICTED: uncharacterized RNA-binding protein C17H9.04c isoform X2 [Pyrus x bretschneideri]
Cluster-11055.106142	20.0967	6.35	1.6457	6.5941e-06	707	Serine-rich protein-related [Theobroma cacao]>gi|508784005|gb|EOY31261.1| Serine-rich protein-related [Theobroma cacao]
Cluster-11055.106158	2.2	0.56	1.7933	0.045523	891	PREDICTED: pantotheNAte kiNAse 1 [Fragaria vesca subsp. vesca]
Cluster-11055.106177	19.52	9.48333	1.0443	0.0021719	1759	trehalose-6-phosphate synthase, putative [Ricinus communis]>gi|223550060|gb|EEF51547.1| trehalose-6-phosphate synthase, putative [Ricinus communis]
Cluster-11055.106228	0.476667	0	3.0372	0.022312	1306	PREDICTED: sigNAl recognition particle subunit SRP68-like isoform X2 [Pyrus x bretschneideri]
Cluster-11055.106296	10.9767	34.1067	-1.5577	0.0021134	1597	PREDICTED: probable protein phosphatase 2C 40 isoform X1 [Prunus mume]
Cluster-11055.106361	12.6767	1.07333	3.3598	2.0472e-11	1530	PREDICTED: probable LRR receptor-like serine/threonine-protein kiNAse At1g56130, partial [Malus domestica]
Cluster-11055.106366	6.61667	1.8	1.7884	0.0033563	2075	PREDICTED: receptor-like serine/threonine-protein kiNAse SD1-8 [Malus domestica]
Cluster-11055.106413	7.14333	18.4567	-1.2933	0.0042624	556	Trihelix transcription factor GT-2 [Glycine soja]
Cluster-11055.106414	11.3333	29.8133	-1.3489	7.5658e-06	778	PREDICTED: trihelix transcription factor GT-2-like [Glycine max]
Cluster-11055.106470	0.866667	26.2767	-4.3635	3.6332e-11	626	PREDICTED: acyl-[acyl-carrier-protein] desaturase 6, chloroplastic [Populus euphratica]
Cluster-11055.106558	1.7	0.506667	1.6284	0.029107	4865	PREDICTED: bromodomain and WD repeat-containing protein 3 [Vitis vinifera]>gi|731395647|ref|XP_010652239.1| PREDICTED: bromodomain and WD repeat-containing protein 3 [Vitis vinifera]
Cluster-11055.106611	0.79	0.133333	2.1568	0.028726	2131	PREDICTED: UDP-D-xylose:L-fucose alpha-1,3-D-xylosyltransferase 2-like [Fragaria vesca subsp. vesca]
Cluster-11055.106634	6.83	0.976667	2.6613	4.0357e-09	971	Basic chitiNAse [Theobroma cacao]>gi|508698809|gb|EOX90705.1| Basic chitiNAse [Theobroma cacao]
Cluster-11055.106640	10.1367	3.38667	1.5465	0.00045249	1393	transmembrane family protein [Populus trichocarpa]>gi|222861584|gb|EEE99126.1| transmembrane family protein [Populus trichocarpa]
Cluster-11055.106720	61.2367	12.9533	2.1392	0.00020753	1092	PREDICTED: myb-related protein Myb4-like [Pyrus x bretschneideri]>gi|694423648|ref|XP_009339622.1| PREDICTED: myb-related protein Myb4-like [Pyrus x bretschneideri]
Cluster-11055.106791	1.41667	0	3.9093	0.00062977	1133	flavonoid prenyltransferase [Morus alba]
Cluster-11055.106793	56.3533	14.3033	1.9161	1.3357e-05	1077	PREDICTED: homogentisate solanesyltransferase, chloroplastic [Jatropha curcas]>gi|643705367|gb|KDP21913.1| hypothetical protein JCGZ_03051 [Jatropha curcas]
Cluster-11055.106795	0.663333	0	3.6249	0.0024712	1800	flavonoid prenyltransferase [Maclura tricuspidata]
Cluster-11055.106991	0.593333	0	2.8652	0.039953	1308	PREDICTED: random slug protein 5-like [Prunus mume]
Cluster-11055.107006	5.2	2.22333	1.1827	0.040811	2223	PREDICTED: myb-related protein Myb4-like [Pyrus x bretschneideri]
Cluster-11055.107093	0.773333	0	2.9534	0.030157	966	PREDICTED: 60S ribosomal protein L23a [Prunus mume]>gi|645255589|ref|XP_008233567.1| PREDICTED: 60S ribosomal protein L23a [Prunus mume]
Cluster-11055.107224	17.35	5.71667	1.5203	0.022047	3407	PREDICTED: homeobox-leucine zipper protein ANTHOCYANINLESS 2-like isoform X2 [Glycine max]
Cluster-11055.107241	2.28	0.0933333	3.658	7.5862e-05	6500	PREDICTED: THO complex subunit 2 [Jatropha curcas]
Cluster-11055.107263	0	0.226667	-3.3362	0.007144	3611	PREDICTED: LOW QUALITY PROTEIN: WD repeat-containing protein 11-like [Pyrus x bretschneideri]
Cluster-11055.107273	13.0133	2.83333	1.9427	0.048402	314	PREDICTED: LOW QUALITY PROTEIN: uncharacterized protein LOC104451495 [Eucalyptus grandis]
Cluster-11055.107295	28.6133	10.07	1.4599	0.0044589	898	PREDICTED: zinc finger protein ZAT11 [Jatropha curcas]>gi|643727020|gb|KDP35585.1| hypothetical protein JCGZ_09023 [Jatropha curcas]
Cluster-11055.107305	0.19	0	3.1988	0.013055	3873	PREDICTED: histone deacetylase 9 isoform X2 [Vitis vinifera]
Cluster-11055.107340	11.7933	43.5867	-1.7792	0.0014085	1363	PREDICTED: high-affinity nitrate transporter 3.1 [Prunus mume]
Cluster-11055.107343	47.58	192.3	-1.9029	9.7856e-05	852	PREDICTED: high-affinity nitrate transporter 3.1 [Prunus mume]
Cluster-11055.107426	1.53667	0.22	2.5617	2.664e-05	3803	PREDICTED: prolyl endopeptidase [Cucumis sativus]>gi|700200320|gb|KGN55478.1| hypothetical protein Csa_4G652900 [Cucumis sativus]
Cluster-11055.107430	1.35667	2.79333	-1.0024	0.02069	3688	PREDICTED: GPI ethanolamine phosphate transferase 3-like [Malus domestica]
Cluster-11055.107456	2.92667	6.60667	-1.1141	0.034198	2703	CBS domain-containing protein with a domain of Uncharacterized protein function isoform 1 [Theobroma cacao]>gi|508702926|gb|EOX94822.1| CBS domain-containing protein with a domain of Uncharacterized protein function isoform 1 [Theobroma cacao]
Cluster-11055.107498	0.89	0.0433333	2.8543	0.021023	2608	PREDICTED: 11-oxo-beta-amyrin 30-oxidase isoform X2 [Vitis vinifera]>gi|296087804|emb|CBI35060.3| unNAmed protein product [Vitis vinifera]
Cluster-11055.107533	1.14	3.8	-1.5831	0.02007	1363	PREDICTED: ER lumen protein-retaining receptor A [Beta vulgaris subsp. vulgaris]
Cluster-11055.107534	2.48667	6.17667	-1.2168	0.045696	961	PREDICTED: O-acetyl-ADP-ribose deacetylase MACROD2 [Prunus mume]
Cluster-11055.107569	0	2.54	-4.8465	1.1345e-06	1301	catalase [Eriobotrya japonica]>gi|442736199|gb|AGC65522.1| catalase [Eriobotrya japonica]>gi|442736201|gb|AGC65523.1| catalase [Eriobotrya japonica]>gi|442736203|gb|AGC65524.1| catalase [Eriobotrya japonica]>gi|471922711|gb|AGE15297.2| catalase 2 [Eriobotrya japonica]
Cluster-11055.107625	3.16333	0.486667	2.3812	0.004246	1954	PREDICTED: NADP-dependent malic enzyme-like isoform X3 [Glycine max]
Cluster-11055.10763	7.51	0.503333	3.4563	6.8529e-07	1009	chalcone isomerase [Morus alba]>gi|656339653|gb|AID16081.1| chalcone isomerase [Morus alba]
Cluster-11055.107739	1.15667	0	4.8805	1.2756e-06	2566	PREDICTED: phosphatidylinositol/phosphatidylcholine transfer protein SFH9 isoform X1 [Fragaria vesca subsp. vesca]
Cluster-11055.107746	13.9033	30.9	-1.1125	0.013253	1652	glycerophosphoryl diester phosphodiesterase, putative [Ricinus communis]>gi|223531507|gb|EEF33338.1| glycerophosphoryl diester phosphodiesterase, putative [Ricinus communis]
Cluster-11055.107863	0.186667	1.42667	-2.4192	0.01439	2177	Endoribonuclease/protein kiNAse IRE1-like, putative [Theobroma cacao]>gi|508698733|gb|EOX90629.1| Endoribonuclease/protein kiNAse IRE1-like, putative [Theobroma cacao]
Cluster-11055.107864	0.93	3.27333	-1.6644	0.0087175	2468	Endoribonuclease/protein kiNAse IRE1-like, putative [Theobroma cacao]>gi|508698733|gb|EOX90629.1| Endoribonuclease/protein kiNAse IRE1-like, putative [Theobroma cacao]
Cluster-11055.107883	2.99	0.866667	1.677	0.03447	1424	PREDICTED: CBS domain-containing protein CBSCBSPB5 isoform X2 [Vitis vinifera]>gi|297734436|emb|CBI15683.3| unNAmed protein product [Vitis vinifera]
Cluster-11055.107941	290.677	14.8733	3.8463	8.7245e-09	554	PREDICTED: 12-oxophytodienoate reductase 2-like [Malus domestica]
Cluster-11055.107982	9.42667	50.44	-2.1966	0.0025688	714	PREDICTED: homeodomain-leucine zipper protein 57 isoform X1 [Glycine max]>gi|734394734|gb|KHN28720.1| Homeobox-leucine zipper protein HAT5 [Glycine soja]
Cluster-11055.108046	2.15333	0.0833333	3.8708	2.0818e-06	2575	PREDICTED: linoleate 13S-lipoxygeNAse 2-1, chloroplastic-like [Fragaria vesca subsp. vesca]
Cluster-11055.108170	1.36333	0	5.7473	3.3794e-10	3756	PREDICTED: probable LRR receptor-like serine/threonine-protein kiNAse At1g29720 isoform X2 [TareNAya hassleriaNA]
Cluster-11055.108187	25.9233	8.73	1.5673	1.2365e-06	1159	BNAA08g15530D [Brassica NApus]
Cluster-11055.108269	5.65333	20.77	-1.7783	0.00010491	729	PREDICTED: carbon catabolite repressor protein 4 homolog 4 [Prunus mume]
Cluster-11055.108329	0.296667	2.67	-2.4722	0.030029	3062	PREDICTED: protein LIKE COV 2 [Cucumis sativus]>gi|700190682|gb|KGN45886.1| hypothetical protein Csa_6G017020 [Cucumis sativus]
Cluster-11055.108384	7.91	18.1067	-1.1169	0.033175	1511	PREDICTED: probable sarcosine oxidase [Prunus mume]
Cluster-11055.108394	9.82667	23.8667	-1.239	0.00014502	1448	PREDICTED: serine/threonine-protein kiNAse/endoribonuclease IRE1b isoform X1 [Populus euphratica]>gi|743895831|ref|XP_011041190.1| PREDICTED: serine/threonine-protein kiNAse/endoribonuclease IRE1b isoform X2 [Populus euphratica]>gi|743895833|ref|XP_011041191.1| PREDICTED: serine/threonine-protein kiNAse/endoribonuclease IRE1b isoform X3 [Populus euphratica]
Cluster-11055.108420	0.373333	4.4	-2.6148	0.016175	505	Leucine-rich repeat transmembrane protein kiNAse isoform 2 [Theobroma cacao]>gi|508721562|gb|EOY13459.1| Leucine-rich repeat transmembrane protein kiNAse isoform 2 [Theobroma cacao]
Cluster-11055.108421	0.0766667	1.81667	-3.1284	0.0046602	983	PREDICTED: probable LRR receptor-like serine/threonine-protein kiNAse At1g53440 [Jatropha curcas]>gi|643714618|gb|KDP27082.1| hypothetical protein JCGZ_20306 [Jatropha curcas]
Cluster-11055.108486	0	0.413333	-2.9339	0.031603	1895	PREDICTED: proteasome subunit alpha type-3-like [Malus domestica]
Cluster-11055.108493	5.37667	11.2867	-1.0431	3.5771e-05	3180	Cyclin-D-binding Myb-like transcription factor 1 isoform 1 [Theobroma cacao]>gi|590590734|ref|XP_007016819.1| Cyclin-D-binding Myb-like transcription factor 1 isoform 1 [Theobroma cacao]>gi|590590738|ref|XP_007016820.1| Cyclin-D-binding Myb-like transcription factor 1 isoform 1 [Theobroma cacao]>gi|508787181|gb|EOY34437.1| Cyclin-D-binding Myb-like transcription factor 1 isoform 1 [Theobroma caca…
Cluster-11055.108605	6.30667	2.92667	1.0942	0.020682	1810	PREDICTED: pheNAzine biosynthesis-like domain-containing protein 1 [Fragaria vesca subsp. vesca]>gi|764534555|ref|XP_011458617.1| PREDICTED: pheNAzine biosynthesis-like domain-containing protein 1 [Fragaria vesca subsp. vesca]>gi|764534560|ref|XP_011458618.1| PREDICTED: pheNAzine biosynthesis-like domain-containing protein 1 [Fragaria vesca subsp. vesca]
Cluster-11055.108652	1.97	4.99333	-1.2719	0.032763	2486	PREDICTED: protein kiNAse PVPK-1 [Vitis vinifera]
Cluster-11055.10867	3.01333	0.276667	3.0153	0.00012314	978	lipoxygeNAse, putative [Ricinus communis]>gi|223547726|gb|EEF49219.1| lipoxygeNAse, putative [Ricinus communis]
Cluster-11055.108683	5.65667	0.466667	2.7077	0.017243	1762	Lysine histidine transporter-like 8, putative isoform 1 [Theobroma cacao]>gi|508705634|gb|EOX97530.1| Lysine histidine transporter-like 8, putative isoform 1 [Theobroma cacao]
Cluster-11055.108684	7.45	1.68	1.9624	0.010921	867	PREDICTED: lysine histidine transporter-like 8 [Malus domestica]
Cluster-11055.108702	0	0.463333	-4.292	5.6609e-05	3928	PREDICTED: calcium-transporting ATPase 4, plasma membrane-type-like [Malus domestica]
Cluster-11055.108749	2.53667	0.676667	1.8134	0.0049413	4136	PREDICTED: dyNAmin-2B-like isoform X2 [Citrus sinensis]
Cluster-11055.108769	30.7567	13.3567	1.2022	0.0063275	395	PREDICTED: G-type lectin S-receptor-like serine/threonine-protein kiNAse At4g27290 isoform X1 [Pyrus x bretschneideri]
Cluster-11055.108771	3.56333	1.00667	1.7452	0.0042731	1365	PREDICTED: G-type lectin S-receptor-like serine/threonine-protein kiNAse At4g27290 isoform X3 [Prunus mume]
Cluster-11055.108796	0.0366667	1.28333	-3.7837	0.00018505	5102	PREDICTED: LRR receptor-like serine/threonine-protein kiNAse FLS2 [Malus domestica]
Cluster-11055.108809	0.713333	7.18667	-2.9629	1.8843e-05	1616	PREDICTED: protein TRANSPARENT TESTA 1-like [Malus domestica]
Cluster-11055.108870	1.18333	0	4.0667	0.00021739	1146	PREDICTED: phosphatidylinositol:ceramide inositolphosphotransferase 1-like [Beta vulgaris subsp. vulgaris]
Cluster-11055.108914	1.38333	0.4	1.6525	0.030264	3537	PREDICTED: glutamate receptor 2.7-like [Prunus mume]
Cluster-11055.108925	0	0.453333	-2.9365	0.031838	1964	Major facilitator superfamily protein [Theobroma cacao]>gi|508719385|gb|EOY11282.1| Major facilitator superfamily protein [Theobroma cacao]
Cluster-11055.108998	13.15	5.3	1.2906	0.0024803	3927	PREDICTED: protein UPSTREAM OF FLC [Prunus mume]
Cluster-11055.108999	25.0767	4.25667	2.5405	2.6921e-20	3912	PREDICTED: protein UPSTREAM OF FLC [Prunus mume]
Cluster-11055.109001	5.47333	1.45	1.7285	0.039152	996	Domain of Uncharacterized protein function, putative [Theobroma cacao]>gi|508786884|gb|EOY34140.1| Domain of Uncharacterized protein function, putative [Theobroma cacao]
Cluster-11055.109006	3.25	0.57	2.3503	7.8292e-05	3827	PREDICTED: protein UPSTREAM OF FLC [Prunus mume]
Cluster-11055.109041	0.666667	0	2.8462	0.041966	1109	PREDICTED: chaperone protein dNAJ 11, chloroplastic [Prunus mume]
Cluster-11055.109086	10.11	26.04	-1.3048	0.0015199	950	PREDICTED: pollen-specific protein SF3-like [Malus domestica]
Cluster-11055.109104	3.22667	0.44	2.5535	0.0004055	1233	PREDICTED: universal stress protein A-like protein [Jatropha curcas]>gi|643716620|gb|KDP28246.1| hypothetical protein JCGZ_14017 [Jatropha curcas]
Cluster-11055.109176	24.97	58.6167	-1.1964	1.0402e-10	826	cystatin [Ficus pumila var. awkeotsang]
Cluster-11055.109214	79.2567	36.6467	1.1134	0.00077621	1420	cinNAmoyl-CoA reductase [Hevea brasiliensis]
Cluster-11055.109239	0.466667	3.02667	-2.5029	4.9905e-06	2196	PREDICTED: probable polyamine transporter At1g31830 isoform X1 [Prunus mume]
Cluster-11055.109252	2.52667	17.38	-2.4644	0.0016736	1778	PREDICTED: SPX domain-containing protein 1-like [Pyrus x bretschneideri]
Cluster-11055.109287	0.35	0	4.0399	0.00025551	3285	PREDICTED: regulator of nonsense transcripts UPF3-like isoform X2 [Populus euphratica]
Cluster-11055.109371	0.73	0	4.4524	2.905e-05	3063	Protein kiNAse APK1A, chloroplast precursor, putative [Ricinus communis]>gi|223541375|gb|EEF42926.1| Protein kiNAse APK1A, chloroplast precursor, putative [Ricinus communis]
Cluster-11055.109386	0.356667	0	3.2879	0.0090339	2064	PREDICTED: tetratricopeptide repeat protein 13 [Prunus mume]
Cluster-11055.109463	7.71	3.72333	1.0404	0.0027977	2380	PREDICTED: IAA-amino acid hydrolase ILR1-like 1 [Nelumbo nucifera]
Cluster-11055.109529	0.8	0	3.4174	0.0054726	1148	PREDICTED: probable anion transporter 1, chloroplastic isoform X3 [Jatropha curcas]>gi|802538459|ref|XP_012067950.1| PREDICTED: probable anion transporter 1, chloroplastic isoform X3 [Jatropha curcas]
Cluster-11055.109547	19.6233	8.63	1.1811	0.004042	2433	calcium-dependent protein kiNAse [Morus alba var. multicaulis]
Cluster-11055.109548	45.9533	15.4067	1.5305	0.0017808	2194	calcium-dependent protein kiNAse [Morus alba var. multicaulis]
Cluster-11055.109572	1.74	0	4.8299	1.2765e-06	1431	PREDICTED: lysosomal beta glucosidase-like [Prunus mume]
Cluster-11055.109691	4.11667	9.73	-1.1937	0.0030361	2806	PREDICTED: transcription initiation factor TFIID subunit 4b-like isoform X2 [Prunus mume]
Cluster-11055.10989	0	1.46333	-4.7984	1.1352e-06	1712	PREDICTED: protein AUXIN RESPONSE 4 [Prunus mume]
Cluster-11055.109912	2.12333	4.63333	-1.074	0.0099068	2297	PREDICTED: protein DA1-related 1-like isoform X4 [Gossypium raimondii]
Cluster-11055.109943	2.25	0.566667	1.7768	0.048019	1361	PREDICTED: transmembrane protein 136-like isoform X1 [TareNAya hassleriaNA]
Cluster-11055.109957	2.47	0.256667	2.6568	0.0093289	1286	Phosphoadenosine phosphosulfate (PAPS) reductase family protein isoform 1 [Theobroma cacao]>gi|590630978|ref|XP_007027437.1| Phosphoadenosine phosphosulfate (PAPS) reductase family protein isoform 1 [Theobroma cacao]>gi|508716041|gb|EOY07938.1| Phosphoadenosine phosphosulfate (PAPS) reductase family protein isoform 1 [Theobroma cacao]>gi|508716042|gb|EOY07939.1| Phosphoadenosine phosphosulfate (P…
Cluster-11055.109994	11.04	1.37333	2.7859	1.394e-06	1579	RecNAme: Full=Flavonol synthase/flavanone 3-hydroxylase; AltNAme: Full=CitFLS; Short=FLS [Citrus unshiu]>gi|4126403|dbj|BAA36554.1| flavonol synthase [Citrus unshiu]
Cluster-11055.109997	10.29	22.7867	-1.0737	0.048959	622	PREDICTED: rRNA biogenesis protein RRP36-like [Prunus mume]
Cluster-11055.109998	9.44333	0.806667	2.7211	0.017882	495	F-box plant-like protein, putative [Medicago truncatula]
Cluster-11055.110055	0.926667	2.61667	-1.3894	0.0092492	2281	PREDICTED: polyadenylate-binding protein RBP47B'-like [Malus domestica]>gi|658055642|ref|XP_008363573.1| PREDICTED: polyadenylate-binding protein RBP47B'-like [Malus domestica]
Cluster-11055.110075	4.63333	0.943333	2.0497	0.021989	542	Sec23/Sec24 protein transport family protein isoform 2 [Theobroma cacao]>gi|508703554|gb|EOX95450.1| Sec23/Sec24 protein transport family protein isoform 2 [Theobroma cacao]
Cluster-11055.110304	0.00333333	1.20333	-3.639	0.0021285	2527	Sec14p-like phosphatidylinositol transfer family protein isoform 1 [Theobroma cacao]>gi|590604756|ref|XP_007020323.1| Sec14p-like phosphatidylinositol transfer family protein isoform 1 [Theobroma cacao]>gi|508719950|gb|EOY11847.1| Sec14p-like phosphatidylinositol transfer family protein isoform 1 [Theobroma cacao]>gi|508719951|gb|EOY11848.1| Sec14p-like phosphatidylinositol transfer family protei…
Cluster-11055.110334	1.43667	0.276667	2.0829	0.018666	1185	Vesicle-associated membrane protein 714 isoform 1 [Theobroma cacao]>gi|590586666|ref|XP_007015768.1| Vesicle-associated membrane protein 714 isoform 1 [Theobroma cacao]>gi|590586670|ref|XP_007015769.1| Vesicle-associated membrane protein 714 isoform 1 [Theobroma cacao]>gi|508786130|gb|EOY33386.1| Vesicle-associated membrane protein 714 isoform 1 [Theobroma cacao]>gi|508786131|gb|EOY33387.1| Vesic…
Cluster-11055.110344	96.1667	34.2333	1.498	0.004581	299	S-locus lectin protein kiNAse family protein [Theobroma cacao]>gi|508781242|gb|EOY28498.1| S-locus lectin protein kiNAse family protein [Theobroma cacao]
Cluster-11055.110354	474.71	29.87	3.673	3.2019e-09	455	PREDICTED: 12-oxophytodienoate reductase 2-like [Eucalyptus grandis]>gi|629104044|gb|KCW69513.1| hypothetical protein EUGRSUZ_F02955 [Eucalyptus grandis]
Cluster-11055.110355	9.05667	0.153333	3.8064	0.00029499	497	PREDICTED: 12-oxophytodienoate reductase 2-like [Eucalyptus grandis]>gi|629104044|gb|KCW69513.1| hypothetical protein EUGRSUZ_F02955 [Eucalyptus grandis]
Cluster-11055.110411	9.18	19.4867	-1.0471	0.00039262	6290	PREDICTED: brefeldin A-inhibited guanine nucleotide-exchange protein 2-like [Prunus mume]
Cluster-11055.11048	0	0.153333	-2.8346	0.042263	3941	PREDICTED: WAT1-related protein At3g28050-like isoform X1 [Prunus mume]>gi|645230070|ref|XP_008221762.1| PREDICTED: WAT1-related protein At3g28050-like isoform X1 [Prunus mume]
Cluster-11055.110486	1.68333	0.293333	2.2917	0.0034116	1579	PREDICTED: ATP-dependent 6-phosphofructokiNAse 4, chloroplastic isoform X1 [Gossypium raimondii]
Cluster-11055.110515	4.43667	0.0933333	4.6454	5.2212e-09	4692	PREDICTED: serine/threonine-protein kiNAse/endoribonuclease IRE1a isoform X1 [Jatropha curcas]>gi|643737734|gb|KDP43783.1| hypothetical protein JCGZ_22410 [Jatropha curcas]
Cluster-11055.110579	0	0.793333	-2.8951	0.034496	876	PREDICTED: neurofilament heavy polypeptide isoform X1 [Malus domestica]
Cluster-11055.110587	0	1.78333	-4.0396	0.00026444	1037	MADS-box protein, partial [Ficus carica]
Cluster-11055.11066	0.853333	0	3.2707	0.010635	1381	PREDICTED: probable LRR receptor-like serine/threonine-protein kiNAse At5g45780 isoform X1 [NicotiaNA sylvestris]
Cluster-11055.110687	8.42	22.94	-1.3764	0.014905	1506	PREDICTED: BTB/POZ and TAZ domain-containing protein 3 [Fragaria vesca subsp. vesca]
Cluster-11055.110781	0.01	0.81	-3.5028	0.0034783	1245	Protein arginine N-methyltransferase 1.1 [Gossypium arboreum]
Cluster-11055.110789	16.4033	40.1767	-1.2168	0.024023	2309	galactose oxidase [Ziziphus jujuba]
Cluster-11055.110854	1.93333	0	3.1896	0.014258	716	PREDICTED: TMV resistance protein N-like isoform X6 [Citrus sinensis]
Cluster-11055.110855	0	0.35	-3.4569	0.0042551	2499	NmrA-like negative transcriptioNAl regulator family protein [Theobroma cacao]>gi|508706090|gb|EOX97986.1| NmrA-like negative transcriptioNAl regulator family protein [Theobroma cacao]
Cluster-11055.110857	2.59667	0.51	2.2527	5.2494e-06	3036	PREDICTED: isoflavone reductase homolog [Prunus mume]
Cluster-11055.110943	228.543	13.43	3.6204	6.3054e-07	416	PREDICTED: putative 12-oxophytodienoate reductase 11 [Cicer arietinum]
Cluster-11055.111092	1.41667	6.44	-1.8798	0.043337	802	PREDICTED: activating sigNAl cointegrator 1 complex subunit 2-like isoform X1 [Pyrus x bretschneideri]
Cluster-11055.11110	0.683333	0	3.0176	0.024328	1079	PREDICTED: ubiquitin carboxyl-termiNAl hydrolase 9-like [Eucalyptus grandis]>gi|629112345|gb|KCW77305.1| hypothetical protein EUGRSUZ_D01669 [Eucalyptus grandis]
Cluster-11055.111197	4.52333	11.59	-1.2651	0.030614	1174	PREDICTED: F-box protein SKIP28-like [Malus domestica]
Cluster-11055.111229	4.46333	1.38667	1.6376	0.00069768	1771	PREDICTED: G-type lectin S-receptor-like serine/threonine-protein kiNAse At2g19130 [Malus domestica]
Cluster-11055.111246	1.87333	0.396667	1.9613	0.037013	3302	PREDICTED: glutamate receptor 2.7-like [Prunus mume]
Cluster-11055.111288	0.476667	6.37667	-3.0966	0.0005698	1611	PREDICTED: ABC transporter C family member 2-like isoform X2 [Prunus mume]
Cluster-11055.111331	0.06	1.38667	-3.3811	0.00069171	3631	PREDICTED: protein SHI RELATED SEQUENCE 5 [Prunus mume]
Cluster-11055.111347	2.75	16.28	-2.3342	0.0004297	1257	PREDICTED: RING-H2 finger protein ATL56-like [Pyrus x bretschneideri]
Cluster-11055.111469	0.886667	0.253333	1.6802	0.017743	2501	PREDICTED: vacuolar fusion protein CCZ1 homolog isoform X2 [Prunus mume]
Cluster-11055.11147	0.953333	0.116667	2.3737	0.04788	1900	PREDICTED: disease resistance protein RPM1-like [Prunus mume]
Cluster-11055.111524	10.17	23.2733	-1.1686	2.4651e-10	2463	pyruvate kiNAse, putative [Ricinus communis]>gi|223547521|gb|EEF49016.1| pyruvate kiNAse, putative [Ricinus communis]
Cluster-11055.111632	11.4567	4.60333	1.305	0.0074347	2457	PREDICTED: probable polyol transporter 4 [Vitis vinifera]>gi|310877844|gb|ADP37153.1| putative polyol/monosaccharide transporter [Vitis vinifera]
Cluster-11055.111709	13.8033	6.4	1.0952	0.020661	951	KINASE 2B family protein [Populus trichocarpa]>gi|222864839|gb|EEF01970.1| KINASE 2B family protein [Populus trichocarpa]
Cluster-11055.111787	1.19667	0	3.7199	0.0013975	961	amino acid transporter, putative [Ricinus communis]>gi|223526365|gb|EEF28658.1| amino acid transporter, putative [Ricinus communis]
Cluster-11055.111788	8.20667	3.34	1.268	0.017007	2144	Amino acid permease, putative isoform 1 [Theobroma cacao]>gi|508719971|gb|EOY11868.1| Amino acid permease, putative isoform 1 [Theobroma cacao]
Cluster-11055.111791	9.24333	1.79	2.2117	0.00018854	2370	PREDICTED: 4-coumarate--CoA ligase-like 9 [Prunus mume]
Cluster-11055.111796	3.06333	1.24	1.2978	0.002527	3564	PREDICTED: E3 ubiquitin-protein ligase UPL5 [Jatropha curcas]>gi|643715412|gb|KDP27496.1| hypothetical protein JCGZ_20228 [Jatropha curcas]
Cluster-11055.111828	48.2933	21.7967	1.1243	0.018432	1810	PREDICTED: 3-hydroxyisobutyryl-CoA hydrolase-like protein 5 [Prunus mume]
Cluster-11055.111862	1.61	8.73333	-2.3511	2.9723e-13	1265	PREDICTED: zinc finger protein MAGPIE isoform X1 [Pyrus x bretschneideri]
Cluster-11055.112005	19.7767	5.67333	1.7653	8.0401e-05	1073	flavonoid prenyltransferase [Maclura tricuspidata]
Cluster-11055.112006	95.3867	39.7567	1.2589	1.457e-06	2321	PREDICTED: vegetative incompatibility protein HET-E-1-like [Malus domestica]
Cluster-11055.112048	7.49	1.95	1.7993	0.020557	609	PREDICTED: GDP-mannose transporter GONST1 isoform X2 [TareNAya hassleriaNA]
Cluster-11055.112057	17.6733	8.12	1.1011	0.023958	3284	PREDICTED: homeobox-leucine zipper protein REVOLUTA [Fragaria vesca subsp. vesca]
Cluster-11055.112111	34.45	7.47333	1.9149	0.042347	1800	PREDICTED: F-box protein At1g67340 [Prunus mume]
Cluster-11055.112197	32.9967	7.79667	1.9843	0.0013005	439	PREDICTED: probable LRR receptor-like serine/threonine-protein kiNAse At4g08850 [Prunus mume]
Cluster-11055.112202	1385.49	598.653	1.1995	0.0062648	2353	PREDICTED: pleiotropic drug resistance protein 1-like [Jatropha curcas]>gi|643729115|gb|KDP36995.1| hypothetical protein JCGZ_06051 [Jatropha curcas]
Cluster-11055.112225	1.36667	0	4.2243	0.00013844	1837	PREDICTED: rhamnogalacturoNAte lyase B-like [Prunus mume]
Cluster-11055.112263	0.803333	0	2.897	0.035296	806	PREDICTED: E3 ubiquitin-protein ligase RKP-like [Malus domestica]
Cluster-11055.112305	2.09333	0.0966667	2.9044	0.014925	686	PREDICTED: GDP-Man:Man(3)GlcNAc(2)-PP-Dol alpha-1,2-mannosyltransferase [Jatropha curcas]>gi|643738926|gb|KDP44740.1| hypothetical protein JCGZ_01240 [Jatropha curcas]
Cluster-11055.112416	0.343333	0	3.7346	0.0014349	3213	PREDICTED: putative disease resistance protein RGA3 [Jatropha curcas]
Cluster-11055.112578	43.5733	13.3133	1.7147	2.9673e-16	1573	PREDICTED: pre-mRNA-splicing factor SF2-like isoform X2 [Malus domestica]
Cluster-11055.112609	0.77	2.68667	-1.6815	0.00072469	2386	PREDICTED: double-strand break repair protein MRE11 isoform X3 [Populus euphratica]
Cluster-11055.112641	0.61	2.96333	-2.1563	0.00028205	1349	PREDICTED: staphylococcal-like nuclease CAN2 isoform X1 [Beta vulgaris subsp. vulgaris]>gi|870867984|gb|KMT18853.1| hypothetical protein BVRB_2g029580 isoform A [Beta vulgaris subsp. vulgaris]
Cluster-11055.112664	6.17333	1.65333	1.8168	0.00033453	4755	Glutamate receptor 2.9 [Theobroma cacao]>gi|508782002|gb|EOY29258.1| Glutamate receptor 2.9 [Theobroma cacao]
Cluster-11055.112797	2.42667	0.696667	1.7146	0.0028599	2480	PREDICTED: dyNAmin-related protein 3A [Prunus mume]
Cluster-11055.112925	1.27	0.0433333	3.3301	0.0026829	3083	PREDICTED: polypyrimidine tract-binding protein homolog 1-like [Pyrus x bretschneideri]
Cluster-11055.11293	0.173333	0	4.026	0.0003355	8061	PREDICTED: serine/threonine-protein kiNAse ATM [Prunus mume]
Cluster-11055.112953	72.7467	5.89667	3.5473	3.376e-32	3658	PREDICTED: ATPase 10, plasma membrane-type [Eucalyptus grandis]>gi|629090190|gb|KCW56443.1| hypothetical protein EUGRSUZ_I02171 [Eucalyptus grandis]
Cluster-11055.112954	0.4	0	4.4068	2.6323e-05	3795	PREDICTED: ATPase 10, plasma membrane-type [Eucalyptus grandis]>gi|629090190|gb|KCW56443.1| hypothetical protein EUGRSUZ_I02171 [Eucalyptus grandis]
Cluster-11055.113000	10.2233	28.2367	-1.3635	0.049331	866	Gibberellin 2-beta-dioxygeNAse isoform 1 [Theobroma cacao]>gi|508780444|gb|EOY27700.1| Gibberellin 2-beta-dioxygeNAse isoform 1 [Theobroma cacao]
Cluster-11055.113040	0.523333	0.0433333	2.7479	0.0071928	3417	PREDICTED: splicing factor 1 isoform X1 [Prunus mume]
Cluster-11055.113093	0.326667	0.0166667	2.6309	0.046227	3119	PREDICTED: E3 ubiquitin-protein ligase RGLG2-like [Malus domestica]
Cluster-11055.113150	19.3867	4.79667	1.835	0.045985	408	PREDICTED: G-type lectin S-receptor-like serine/threonine-protein kiNAse At4g27290 isoform X3 [Prunus mume]
Cluster-11055.113163	0	0.206667	-3.1053	0.017453	3552	PREDICTED: ATP-dependent DNA helicase Q-like SIM [Prunus mume]
Cluster-11055.113228	44.85	11.81	1.9269	1.0867e-19	1260	PREDICTED: stress-related protein [Vitis vinifera]
Cluster-11055.11323	16.48	1.47	2.8858	0.0018355	453	Nbs-lrr resistance protein [Theobroma cacao]>gi|508778001|gb|EOY25257.1| Nbs-lrr resistance protein [Theobroma cacao]
Cluster-11055.113233	7.29667	0.883333	2.3846	0.043734	1799	PREDICTED: F-box/kelch-repeat protein At3g06240-like [Malus domestica]>gi|658030585|ref|XP_008350738.1| PREDICTED: F-box/kelch-repeat protein At3g06240-like [Malus domestica]
Cluster-11055.113264	16.1567	38.0033	-1.1809	0.00011989	1038	cinNAmoyl-CoA reductase, putative [Ricinus communis]>gi|223543047|gb|EEF44582.1| cinNAmoyl-CoA reductase, putative [Ricinus communis]
Cluster-11055.1133	0.123333	1.83333	-3.1001	0.0011065	1796	PREDICTED: transcription factor SPATULA isoform X1 [Prunus mume]
Cluster-11055.113348	5.25333	15.3833	-1.4587	0.0088143	775	cytochrome P450 family protein [Medicago truncatula]
Cluster-11055.113365	4.98667	18.27	-1.7722	0.00044921	1300	PREDICTED: peroxidase 51-like [Gossypium raimondii]>gi|763781611|gb|KJB48682.1| hypothetical protein B456_008G080800 [Gossypium raimondii]>gi|763781612|gb|KJB48683.1| hypothetical protein B456_008G080800 [Gossypium raimondii]
Cluster-11055.113383	52.2567	18.9667	1.3895	0.034207	2118	PREDICTED: ankyrin repeat-containing protein At3g12360-like [Fragaria vesca subsp. vesca]
Cluster-11055.113384	14.7467	2.07	2.729	6.5825e-10	2254	PREDICTED: ankyrin repeat-containing protein At2g01680-like [Citrus sinensis]>gi|343887299|dbj|BAK61845.1| ankyrin repeat family protein [Citrus unshiu]
Cluster-11055.113507	1.73	4.57333	-1.3395	0.0032778	1352	PREDICTED: inositol transporter 1 isoform X1 [Fragaria vesca subsp. vesca]>gi|764571085|ref|XP_011462627.1| PREDICTED: inositol transporter 1 isoform X1 [Fragaria vesca subsp. vesca]
Cluster-11055.113522	93.7867	30.2167	1.6168	7.2028e-07	1617	sucrose transporter 2a [Morus alba var. multicaulis]
Cluster-11055.113627	1.1	5.46	-2.1376	0.00027671	829	Phototropic-responsive NPH3 family protein isoform 1 [Theobroma cacao]>gi|590705659|ref|XP_007047501.1| Phototropic-responsive NPH3 family protein isoform 1 [Theobroma cacao]>gi|590705663|ref|XP_007047502.1| Phototropic-responsive NPH3 family protein isoform 1 [Theobroma cacao]>gi|508699761|gb|EOX91657.1| Phototropic-responsive NPH3 family protein isoform 1 [Theobroma cacao]>gi|508699762|gb|EOX91…
Cluster-11055.113629	0.32	0	2.8102	0.046954	2141	PREDICTED: adiponectin receptor protein 1-like isoform X2 [Prunus mume]
Cluster-11055.113634	13.9333	5.91333	1.2373	3.8656e-08	2483	PREDICTED: putative glycerol-3-phosphate transporter 4 [Vitis vinifera]>gi|731440521|ref|XP_010647249.1| PREDICTED: putative glycerol-3-phosphate transporter 4 [Vitis vinifera]>gi|731440523|ref|XP_010647250.1| PREDICTED: putative glycerol-3-phosphate transporter 4 [Vitis vinifera]>gi|731440525|ref|XP_010647251.1| PREDICTED: putative glycerol-3-phosphate transporter 4 [Vitis vinifera]>gi|731440527…
Cluster-11055.113635	2.12	0.486667	1.949	0.0090473	2301	PREDICTED: putative glycerol-3-phosphate transporter 4 [Vitis vinifera]>gi|731440521|ref|XP_010647249.1| PREDICTED: putative glycerol-3-phosphate transporter 4 [Vitis vinifera]>gi|731440523|ref|XP_010647250.1| PREDICTED: putative glycerol-3-phosphate transporter 4 [Vitis vinifera]>gi|731440525|ref|XP_010647251.1| PREDICTED: putative glycerol-3-phosphate transporter 4 [Vitis vinifera]>gi|731440527…
Cluster-11055.113654	3.90667	11.3733	-1.4746	1.278e-05	1420	PREDICTED: rho GDP-dissociation inhibitor 1-like [Fragaria vesca subsp. vesca]
Cluster-11055.113657	2.77	23.6567	-2.6756	0.0013339	1131	PREDICTED: fasciclin-like arabinogalactan protein 1 [Pyrus x bretschneideri]
Cluster-11055.113832	0.00333333	0.34	-3.7422	0.00036034	3914	PREDICTED: probable protein S-acyltransferase 19 [Prunus mume]
Cluster-11055.113932	1.17667	4.59333	-1.8997	1.1516e-08	3102	PREDICTED: kinesin-like protein NACK1 [Pyrus x bretschneideri]>gi|694436308|ref|XP_009345269.1| PREDICTED: kinesin-like protein NACK1 [Pyrus x bretschneideri]>gi|694436310|ref|XP_009345270.1| PREDICTED: kinesin-like protein NACK1 [Pyrus x bretschneideri]
Cluster-11055.113946	0.376667	0	3.3327	0.0075832	1953	PREDICTED: NF-X1-type zinc finger protein NFXL2 isoform X2 [Fragaria vesca subsp. vesca]
Cluster-11055.113989	1.49667	0.01	3.6711	0.0017731	2703	PREDICTED: transcription factor TGA2 isoform X1 [Prunus mume]
Cluster-11055.114001	3.51667	0.343333	2.6715	0.0087757	2344	PREDICTED: dehydration-responsive element-binding protein 2C [Prunus mume]
Cluster-11055.114014	3.52333	11.4833	-1.6309	3.5261e-05	2064	PREDICTED: transcription factor bHLH130-like [Vitis vinifera]
Cluster-11055.114027	1.18667	4.69	-1.8922	2.1444e-05	2009	PREDICTED: non-specific phospholipase C3-like [Pyrus x bretschneideri]
Cluster-11055.114043	10.8633	61.35	-2.2969	0.00042855	2765	S-adenosylmethionine decarboxylase proenzyme [Theobroma cacao]>gi|508709604|gb|EOY01501.1| S-adenosylmethionine decarboxylase proenzyme [Theobroma cacao]
Cluster-11055.114044	0.126667	1.13333	-2.4255	0.035257	3343	S-adenosylmethionine decarboxylase proenzyme [Theobroma cacao]>gi|508709604|gb|EOY01501.1| S-adenosylmethionine decarboxylase proenzyme [Theobroma cacao]
Cluster-11055.114047	1.96667	4.51	-1.1448	0.015789	1726	PREDICTED: protein trichome birefringence-like 35 [Jatropha curcas]
Cluster-11055.114052	17.2933	50.5567	-1.4476	0.024051	737	PREDICTED: auxin-responsive protein IAA29-like [Populus euphratica]
Cluster-11055.114059	0	0.26	-3.5528	0.002808	3400	PREDICTED: dicer-like protein 4 [Prunus mume]
Cluster-11055.11408	0.02	1.00333	-3.7507	0.00049887	2472	verticillium wilt resistance-like protein [Humulus lupulus]
Cluster-11055.114118	0.153333	1.17333	-2.3109	0.04158	2641	conserved hypothetical protein [Ricinus communis]>gi|223548744|gb|EEF50234.1| conserved hypothetical protein [Ricinus communis]
Cluster-11055.114288	8.20333	22.8867	-1.4015	0.0018589	733	MADS-box protein [Ficus carica]
Cluster-11055.114427	0	0.456667	-3.4395	0.0054987	3156	PREDICTED: phosphatidylinositol 3,4,5-trisphosphate 3-phosphatase and dual-specificity protein phosphatase PTEN [NicotiaNA tomentosiformis]>gi|697105984|ref|XP_009606825.1| PREDICTED: phosphatidylinositol 3,4,5-trisphosphate 3-phosphatase and dual-specificity protein phosphatase PTEN [NicotiaNA tomentosiformis]
Cluster-11055.114473	0	2.00667	-5.3639	2.6706e-08	2938	PREDICTED: abscisic acid receptor PYL4 [Vitis vinifera]
Cluster-11055.114504	14.66	3.14667	2.1133	0.00018007	1511	PREDICTED: putative wall-associated receptor kiNAse-like 16 [Malus domestica]
Cluster-11055.114601	0.253333	0	3.8376	0.00078811	4036	PREDICTED: SNARE-interacting protein KEULE [Prunus mume]
Cluster-11055.114621	0.543333	3.04333	-2.0761	0.039017	1218	PREDICTED: cysteine-rich receptor-like protein kiNAse 2 [Prunus mume]
Cluster-11055.114634	1.43667	0	3.7857	0.0014568	1855	Sec23/Sec24 protein transport family protein [Theobroma cacao]>gi|508724411|gb|EOY16308.1| Sec23/Sec24 protein transport family protein [Theobroma cacao]
Cluster-11055.114635	61.0267	21.6067	1.4693	0.0031178	1184	PREDICTED: transcription factor bHLH130-like [Prunus mume]
Cluster-11055.114648	30.9867	4.60667	2.6236	1.8111e-07	377	PREDICTED: pyruvate kiNAse, cytosolic isozyme-like [Jatropha curcas]>gi|643713378|gb|KDP26246.1| hypothetical protein JCGZ_22492 [Jatropha curcas]
Cluster-11055.114662	1.44667	11.9067	-2.5499	0.0063323	2431	Glycerol-3-phosphate acyltransferase 2, putative [Theobroma cacao]>gi|508719785|gb|EOY11682.1| Glycerol-3-phosphate acyltransferase 2, putative [Theobroma cacao]
Cluster-11055.114676	0	5.76333	-4.5351	2.4602e-05	980	PREDICTED: AP-4 complex subunit sigma [Jatropha curcas]>gi|643724567|gb|KDP33768.1| hypothetical protein JCGZ_07339 [Jatropha curcas]
Cluster-11055.114724	0	2.08	-4.4788	2.0812e-05	1367	PREDICTED: protein BCCIP homolog [Prunus mume]>gi|645229346|ref|XP_008221424.1| PREDICTED: protein BCCIP homolog [Prunus mume]>gi|645229348|ref|XP_008221425.1| PREDICTED: protein BCCIP homolog [Prunus mume]
Cluster-11055.114872	0	0.54	-3.5362	0.0031762	1934	PREDICTED: rhamnogalacturoNAte lyase B-like [Prunus mume]
Cluster-11055.114886	0.326667	1.16	-1.6386	0.033049	4924	PREDICTED: notchless protein homolog [Pyrus x bretschneideri]
Cluster-11055.114970	0.69	1.93	-1.3826	0.032866	2528	PREDICTED: arogeNAte dehydratase/prepheNAte dehydratase 2, chloroplastic-like isoform X1 [Pyrus x bretschneideri]>gi|694322578|ref|XP_009352405.1| PREDICTED: arogeNAte dehydratase/prepheNAte dehydratase 2, chloroplastic-like isoform X1 [Pyrus x bretschneideri]
Cluster-11055.115036	1.40667	0.0966667	3.2033	0.00026382	4193	PREDICTED: probable lysine-specific demethylase JMJ14 [Prunus mume]
Cluster-11055.115038	2.50333	7.85	-1.5491	0.010658	3822	PREDICTED: probable lysine-specific demethylase JMJ14 [Prunus mume]
Cluster-11055.115163	20.3767	2.02667	3.0009	3.1792e-05	1133	PREDICTED: NAD(H) kiNAse 1-like isoform X2 [Nelumbo nucifera]
Cluster-11055.115225	118.597	50.6967	1.2235	8.0496e-05	725	PREDICTED: protein-tyrosine-phosphatase MKP1-like [Fragaria vesca subsp. vesca]
Cluster-11055.115340	0.896667	0	3.0295	0.023246	858	PREDICTED: homeobox-leucine zipper protein ANTHOCYANINLESS 2-like isoform X2 [Malus domestica]>gi|657944947|ref|XP_008377254.1| PREDICTED: homeobox-leucine zipper protein ANTHOCYANINLESS 2-like isoform X2 [Malus domestica]>gi|657944949|ref|XP_008377261.1| PREDICTED: homeobox-leucine zipper protein ANTHOCYANINLESS 2-like isoform X2 [Malus domestica]>gi|657944951|ref|XP_008377268.1| PREDICTED: home…
Cluster-11055.115364	31.98	9.06	1.7273	0.021668	378	receptor protein kiNAse, putative [Ricinus communis]>gi|223534122|gb|EEF35839.1| receptor protein kiNAse, putative [Ricinus communis]
Cluster-11055.115450	3.67333	1.34	1.4237	0.031629	955	PREDICTED: serine/threonine-protein kiNAse fray2-like isoform X1 [Malus domestica]>gi|658009639|ref|XP_008340036.1| PREDICTED: serine/threonine-protein kiNAse fray2-like isoform X1 [Malus domestica]
Cluster-11055.115453	0.43	0.0333333	2.757	0.013735	3364	PREDICTED: serine/threonine-protein kiNAse OSR1-like isoform X3 [Malus domestica]
Cluster-11055.115461	4.87333	1.94667	1.2869	0.012068	999	PREDICTED: serine/threonine-protein kiNAse OSR1-like isoform X3 [Malus domestica]
Cluster-11055.115500	24.4833	53.18	-1.0792	2.3551e-05	696	PREDICTED: autophagy-related protein 8i-like [Jatropha curcas]>gi|643716694|gb|KDP28320.1| hypothetical protein JCGZ_14091 [Jatropha curcas]
Cluster-11055.115516	1.1	0	5.038	2.8863e-07	2698	PREDICTED: outer envelope protein 64, chloroplastic [Prunus mume]
Cluster-11055.115546	7.04667	20.6167	-1.4577	0.013538	1278	class V chitiNAse, partial [Morus alba]
Cluster-11055.115547	5.49	13.1733	-1.1936	0.028472	1295	class V chitiNAse, partial [Morus alba]
Cluster-11055.115565	0.586667	1.98333	-1.625	0.0042731	5308	NBS type disease resistance protein, putative [Theobroma cacao]>gi|508713385|gb|EOY05282.1| NBS type disease resistance protein, putative [Theobroma cacao]
Cluster-11055.115571	0.143333	2.27333	-2.9216	0.010315	3559	Inositol monophosphatase [Medicago truncatula]
Cluster-11055.115634	1.37667	0.133333	2.8534	0.0013026	2212	PREDICTED: LOW QUALITY PROTEIN: licodione synthase-like [Malus domestica]
Cluster-11055.115654	0.13	3.10333	-3.5026	0.00036729	4694	PREDICTED: TMV resistance protein N-like [Malus domestica]
Cluster-11055.115697	0	2.23	-3.4942	0.0039694	678	Glycosyltransferase family protein 28 isoform 1 [Theobroma cacao]>gi|508719509|gb|EOY11406.1| Glycosyltransferase family protein 28 isoform 1 [Theobroma cacao]
Cluster-11055.115726	0	0.903333	-4.5203	1.3378e-05	2574	PREDICTED: cyclic nucleotide-gated ion channel 2 [Cicer arietinum]
Cluster-11055.115749	5.59667	17.4567	-1.5407	0.0042951	474	PREDICTED: auxin-induced protein 15A-like [Pyrus x bretschneideri]
Cluster-11055.115821	1.04667	0.283333	1.761	0.020829	3431	PREDICTED: VHS domain-containing protein At3g16270 [Jatropha curcas]>gi|802604060|ref|XP_012073415.1| PREDICTED: VHS domain-containing protein At3g16270 [Jatropha curcas]>gi|643729391|gb|KDP37271.1| hypothetical protein JCGZ_06327 [Jatropha curcas]
Cluster-11055.115829	0	0.973333	-2.9186	0.032537	837	conserved hypothetical protein [Ricinus communis]>gi|223538771|gb|EEF40371.1| conserved hypothetical protein [Ricinus communis]
Cluster-11055.116013	0.81	0.0933333	2.4015	0.036684	2618	PREDICTED: 2-C-methyl-D-erythritol 4-phosphate cytidylyltransferase, chloroplastic isoform X2 [Prunus mume]
Cluster-11055.116028	3.20667	7.83	-1.2501	5.4161e-06	3150	PREDICTED: DNA ligase 1 [Malus domestica]
Cluster-11055.116068	8.03667	3.48	1.2026	0.0041403	1234	PREDICTED: G-type lectin S-receptor-like serine/threonine-protein kiNAse SD1-29 [Prunus mume]
Cluster-11055.11611	1.34667	0.12	2.5176	0.040628	802	PREDICTED: putative ABC transporter C family member 15 [Cucumis melo]
Cluster-11055.116168	103.237	6.38333	3.6089	1.303e-07	892	PREDICTED: 12-oxophytodienoate reductase 2-like [Malus domestica]
Cluster-11055.116170	11.09	0.72	3.3077	0.00013087	799	12-oxophytodienoate reductase 2 [Triticum urartu]
Cluster-11055.116171	36.91	2.27333	3.6363	2.9078e-08	851	12-oxophytodienoate reductase 2 [Triticum urartu]
Cluster-11055.116230	0	10.1	-6.0125	1.786e-12	717	PREDICTED: protein OS-9 [Prunus mume]
Cluster-11055.116304	0.543333	0	3.5867	0.0028892	2049	PREDICTED: E3 ubiquitin-protein ligase RGLG2 [Vitis vinifera]>gi|731424946|ref|XP_010663074.1| PREDICTED: E3 ubiquitin-protein ligase RGLG2 [Vitis vinifera]>gi|731424948|ref|XP_010663075.1| PREDICTED: E3 ubiquitin-protein ligase RGLG2 [Vitis vinifera]>gi|297733667|emb|CBI14914.3| unNAmed protein product [Vitis vinifera]
Cluster-11055.116339	0.0466667	0.863333	-2.9368	0.013253	1668	Highly ABA-induced PP2C gene 2 isoform 1 [Theobroma cacao]>gi|508786674|gb|EOY33930.1| Highly ABA-induced PP2C gene 2 isoform 1 [Theobroma cacao]
Cluster-11055.116365	0.94	0.0433333	3.1261	0.0055628	2440	PREDICTED: putative disease resistance protein RGA3 [Prunus mume]
Cluster-11055.116404	3.13667	0.386667	2.4248	0.026664	689	PREDICTED: phosphoenolpyruvate carboxykiNAse [ATP]-like [CameliNA sativa]>gi|727522259|ref|XP_010437173.1| PREDICTED: phosphoenolpyruvate carboxykiNAse [ATP]-like isoform X1 [CameliNA sativa]
Cluster-11055.116502	6.62333	0.543333	3.4701	1.9262e-17	2329	PREDICTED: protein TRAUCO [Jatropha curcas]>gi|643705981|gb|KDP22113.1| hypothetical protein JCGZ_25944 [Jatropha curcas]
Cluster-11055.116547	2.71	1.11667	1.2339	0.036738	3158	PREDICTED: phospholipase SGR2 isoform X1 [Prunus mume]
Cluster-11055.116570	54.62	22.7867	1.2435	0.0080752	1470	PREDICTED: receptor-like serine/threonine-protein kiNAse SD1-7 [Vitis vinifera]
Cluster-11055.116601	26.17	12.2567	1.0935	0.002666	591	PREDICTED: MATE efflux family protein 4, chloroplastic [Prunus mume]
Cluster-11055.116647	0.19	0	3.2372	0.011457	3986	Cullin 1 [Theobroma cacao]>gi|508703091|gb|EOX94987.1| Cullin 1 [Theobroma cacao]
Cluster-11055.116660	5.27333	2.58	1.0333	7.4272e-05	2815	PREDICTED: U-box domain-containing protein 44-like [Prunus mume]>gi|645254560|ref|XP_008233095.1| PREDICTED: U-box domain-containing protein 44-like [Prunus mume]>gi|645254562|ref|XP_008233096.1| PREDICTED: U-box domain-containing protein 44-like [Prunus mume]
Cluster-11055.116679	8.16333	20.6933	-1.2801	0.0022021	1070	PREDICTED: 30S ribosomal protein S10, chloroplastic [Prunus mume]
Cluster-11055.116686	12.5667	31.16	-1.2488	0.0059144	1817	PREDICTED: senescence-associated carboxylesterase 101-like isoform X1 [Fragaria vesca subsp. vesca]
Cluster-11055.116689	2.56667	6.70333	-1.3003	0.0073836	2206	PREDICTED: E3 ubiquitin protein ligase DRIP2-like [Pyrus x bretschneideri]
Cluster-11055.116724	10.2033	0.366667	3.2709	0.0029404	461	PREDICTED: ATP-dependent 6-phosphofructokiNAse 6 {ECO:0000255|HAMAP-Rule:MF_03186}-like isoform X1 [Musa acumiNAta subsp. malaccensis]
Cluster-11055.116870	2.68667	0	4.0193	0.00036778	784	PREDICTED: G-type lectin S-receptor-like serine/threonine-protein kiNAse At4g27290 isoform X2 [Malus domestica]
Cluster-11055.116873	6.16333	1.90333	1.6289	0.0042218	4756	PREDICTED: LOW QUALITY PROTEIN: Niemann-Pick C1 protein [Vitis vinifera]
Cluster-11055.116893	0.313333	1.36667	-1.884	0.022654	2416	PREDICTED: LOW QUALITY PROTEIN: formin-like protein 18 [Prunus mume]
Cluster-11055.116895	1.49667	4.43667	-1.4842	0.0015013	2285	PREDICTED: protein TIFY 10A [Vitis vinifera]
Cluster-11055.116897	1.04667	0.103333	2.5988	0.020586	1815	PREDICTED: putative nuclear matrix constituent protein 1-like protein isoform X2 [NicotiaNA tomentosiformis]
Cluster-11055.116898	3.59	0.943333	1.8545	0.00097802	1910	PREDICTED: F-box protein At1g67340 [Prunus mume]
Cluster-11055.116962	0.38	0.0233333	2.9163	0.013465	5171	PREDICTED: bifunctioNAl protein FolD 1, mitochondrial [Fragaria vesca subsp. vesca]
Cluster-11055.117010	6.24333	17.5667	-1.385	0.039152	2993	protein binding protein, putative [Ricinus communis]>gi|223550695|gb|EEF52181.1| protein binding protein, putative [Ricinus communis]
Cluster-11055.117054	1.37	0.0533333	3.2391	0.0039097	1661	PREDICTED: LOW QUALITY PROTEIN: lon protease homolog 2, peroxisomal [Prunus mume]
Cluster-11055.117065	0.626667	0.06	2.464	0.042843	4483	RING/FYVE/PHD-type zinc finger family protein, putative isoform 1 [Theobroma cacao]>gi|590599657|ref|XP_007019242.1| RING/FYVE/PHD-type zinc finger family protein, putative isoform 1 [Theobroma cacao]>gi|508724569|gb|EOY16466.1| RING/FYVE/PHD-type zinc finger family protein, putative isoform 1 [Theobroma cacao]>gi|508724570|gb|EOY16467.1| RING/FYVE/PHD-type zinc finger family protein, putative is…
Cluster-11055.117095	0	3.66333	-6.2039	2.25e-12	2701	PREDICTED: transcription factor TGA2 isoform X1 [Prunus mume]
Cluster-11055.117105	1.87667	0.316667	2.1858	0.024373	1683	PREDICTED: magnesium transporter MRS2-11, chloroplastic [Jatropha curcas]>gi|802621885|ref|XP_012076164.1| PREDICTED: magnesium transporter MRS2-11, chloroplastic [Jatropha curcas]>gi|643725212|gb|KDP34346.1| hypothetical protein JCGZ_11229 [Jatropha curcas]
Cluster-11055.117180	0.816667	0.236667	1.6686	0.013073	3413	PREDICTED: VHS domain-containing protein At3g16270 [Jatropha curcas]>gi|802604060|ref|XP_012073415.1| PREDICTED: VHS domain-containing protein At3g16270 [Jatropha curcas]>gi|643729391|gb|KDP37271.1| hypothetical protein JCGZ_06327 [Jatropha curcas]
Cluster-11055.117184	0.0866667	1.73667	-2.7142	0.036529	725	Cationic peroxidase 2 precursor [Theobroma cacao]>gi|508706941|gb|EOX98837.1| Cationic peroxidase 2 precursor [Theobroma cacao]
Cluster-11055.11720	7.76	2.17333	1.7039	0.027252	568	PREDICTED: G-type lectin S-receptor-like serine/threonine-protein kiNAse At4g27290 isoform X4 [Prunus mume]
Cluster-11055.117242	0.586667	0	2.952	0.031074	1602	Branched-chain-amino-acid aminotransferase 2, chloroplastic -like protein [Gossypium arboreum]
Cluster-11055.117290	0.306667	0	2.9528	0.03031	2221	PREDICTED: probable phytol kiNAse 1, chloroplastic isoform X1 [Prunus mume]
Cluster-11055.117318	3.88667	1.25333	1.564	0.00086753	3510	Monogalactosyl diacylglycerol synthase 1 [Theobroma cacao]>gi|508782035|gb|EOY29291.1| Monogalactosyl diacylglycerol synthase 1 [Theobroma cacao]
Cluster-11055.117503	5.43	19.35	-1.7513	0.00077334	3381	putative receptor protein kiNAse TMK1 [Gossypium arboreum]
Cluster-11055.117555	3.87333	1.17667	1.6567	0.0041237	2569	PREDICTED: BTB/POZ and MATH domain-containing protein 4-like [Malus domestica]
Cluster-11055.117574	1.75667	45.66	-3.458	0.00070487	397	conserved hypothetical protein [Ricinus communis]>gi|223534924|gb|EEF36610.1| conserved hypothetical protein [Ricinus communis]
Cluster-11055.117636	4.21	0.736667	2.1775	0.020118	1588	Serine/threonine-protein kiNAse NAK [Theobroma cacao]>gi|508785768|gb|EOY33024.1| Serine/threonine-protein kiNAse NAK [Theobroma cacao]
Cluster-11055.117712	0	1.81667	-3.1153	0.017432	669	PREDICTED: inositol-tetrakisphosphate 1-kiNAse 2-like, partial [Malus domestica]
Cluster-11055.117764	26.0567	5.05333	2.2551	1.7779e-05	1685	PREDICTED: putative 12-oxophytodienoate reductase 11 [Vitis vinifera]
Cluster-11055.117767	23.96	2.89667	2.723	0.0001821	1339	PREDICTED: 12-oxophytodienoate reductase 2-like isoform X1 [Citrus sinensis]
Cluster-11055.117815	1.86	12.74	-2.3222	0.015375	2081	No lysine kiNAse 4 isoform 1 [Theobroma cacao]>gi|508787429|gb|EOY34685.1| No lysine kiNAse 4 isoform 1 [Theobroma cacao]
Cluster-11055.117837	4.53	11.24	-1.2605	2.3001e-05	1786	PREDICTED: monothiol glutaredoxin-S15, mitochondrial [Cucumis melo]
Cluster-11055.117914	14.8867	57.21	-1.8209	0.0054267	1560	PREDICTED: heptahelical transmembrane protein 4-like isoform X2 [Pyrus x bretschneideri]
Cluster-11055.117926	15.0633	6.01	1.3237	1.7493e-05	3662	PREDICTED: neutral alpha-glucosidase C-like, partial [Pyrus x bretschneideri]
Cluster-11055.118028	0	0.66	-3.9417	0.00039535	1977	PREDICTED: CDT1-like protein a, chloroplastic [Vitis vinifera]>gi|731422212|ref|XP_010662036.1| PREDICTED: CDT1-like protein a, chloroplastic [Vitis vinifera]>gi|731422214|ref|XP_010662037.1| PREDICTED: CDT1-like protein a, chloroplastic [Vitis vinifera]
Cluster-11055.118048	29.7567	6.89	1.8999	0.014446	1734	CAP160 protein, putative [Theobroma cacao]>gi|508775933|gb|EOY23189.1| CAP160 protein, putative [Theobroma cacao]
Cluster-11055.118049	5.57667	1.37	2.0158	1.2437e-14	2485	CAP160 protein, putative [Theobroma cacao]>gi|508775933|gb|EOY23189.1| CAP160 protein, putative [Theobroma cacao]
Cluster-11055.118149	0	0.49	-4.1987	9.7466e-05	3351	PREDICTED: vacuolar protein sorting-associated protein 35B isoform X2 [Fragaria vesca subsp. vesca]
Cluster-11055.118219	8.07667	2.12	1.8992	7.9529e-09	1677	PREDICTED: putative 12-oxophytodienoate reductase 11 [Fragaria vesca subsp. vesca]
Cluster-11055.118273	4.41667	1.95333	1.1711	0.0066909	1661	PREDICTED: O-glucosyltransferase rumi homolog [Cucumis sativus]>gi|700210711|gb|KGN65807.1| hypothetical protein Csa_1G531170 [Cucumis sativus]
Cluster-11055.118314	0.226667	0	3.1816	0.013657	3014	PREDICTED: cysteine-rich receptor-like protein kiNAse 42-like [Glycine max]
Cluster-11055.118321	0.44	0.0233333	2.6606	0.045589	2543	PREDICTED: probable protein S-acyltransferase 14 [Prunus mume]
Cluster-11055.11839	0.966667	0.0166667	3.8027	0.00024947	1966	PREDICTED: G-type lectin S-receptor-like serine/threonine-protein kiNAse At5g24080 [Jatropha curcas]
Cluster-11055.118421	0	1.76333	-4.2046	0.0001097	1241	PREDICTED: U2 small nuclear ribonucleoprotein A' [Prunus mume]
Cluster-11055.11848	1.00667	0.0266667	2.9719	0.018504	816	Homeodomain-like superfamily protein isoform 8, partial [Theobroma cacao]>gi|508776070|gb|EOY23326.1| Homeodomain-like superfamily protein isoform 8, partial [Theobroma cacao]
Cluster-11055.118527	4.35333	0.846667	2.0429	0.038378	870	isopentenyl-diphosphate Delta-isomerase [Hevea brasiliensis]
Cluster-11055.118667	6.87667	18.5233	-1.381	2.3422e-07	2040	Gastrula zinc finger xFG20-1 [Gossypium arboreum]
Cluster-11055.118754	1.73333	3.95	-1.1279	0.012245	2302	Cyclic nucleotide-gated ion channel, putative [Ricinus communis]>gi|223534910|gb|EEF36596.1| Cyclic nucleotide-gated ion channel, putative [Ricinus communis]
Cluster-11055.118760	50.4967	23.4733	1.1116	0.018182	1632	PREDICTED: F-box protein At1g70590-like isoform X1 [Populus euphratica]>gi|743940402|ref|XP_011014673.1| PREDICTED: F-box protein At1g70590-like isoform X1 [Populus euphratica]>gi|743940404|ref|XP_011014675.1| PREDICTED: F-box protein At1g70590-like isoform X1 [Populus euphratica]
Cluster-11055.118856	2.21	0.626667	1.6979	0.035858	1444	PREDICTED: UBX domain-containing protein 6 [Prunus mume]
Cluster-11055.118939	1.14	2.63	-1.1451	0.014723	3579	PREDICTED: filament-like plant protein 7 [Prunus mume]>gi|645261831|ref|XP_008236482.1| PREDICTED: filament-like plant protein 7 [Prunus mume]
Cluster-11055.118964	2.15667	0.136667	3.2527	0.00030325	1401	NADP-malic enzyme 4 [Theobroma cacao]>gi|508782530|gb|EOY29786.1| NADP-malic enzyme 4 [Theobroma cacao]
Cluster-11055.118966	0.573333	0.08	2.4784	0.0059212	4406	Receptor like protein 6, putative [Theobroma cacao]>gi|508712398|gb|EOY04295.1| Receptor like protein 6, putative [Theobroma cacao]
Cluster-11055.119008	22.05	7.58333	1.5058	0.00070489	1737	PREDICTED: inositol oxygeNAse 1-like [Prunus mume]
Cluster-11055.11901	1.27	0	4.8032	1.4832e-06	1811	PREDICTED: protein AUXIN RESPONSE 4 [Prunus mume]
Cluster-11055.119370	1.44	0.0566667	2.9229	0.021388	2209	PREDICTED: O-acyltransferase WSD1-like isoform X2 [Fragaria vesca subsp. vesca]
Cluster-11055.119379	2.10667	0.333333	2.3761	0.0011805	2565	PREDICTED: exterNAl alterNAtive NAD(P)H-ubiquinone oxidoreductase B2, mitochondrial [Cucumis melo]
Cluster-11055.119432	2.32667	5.60333	-1.2212	0.0036579	1213	PREDICTED: eukaryotic initiation factor 4A isoform X1 [Prunus mume]
Cluster-11055.119539	0.586667	0.0133333	2.7868	0.04345	1619	conserved hypothetical protein [Ricinus communis]>gi|223531231|gb|EEF33076.1| conserved hypothetical protein [Ricinus communis]
Cluster-11055.119618	2.34333	6.25	-1.3531	0.0015456	1261	PREDICTED: peroxisomal (S)-2-hydroxy-acid oxidase GLO4-like [Malus domestica]
Cluster-11055.119679	8.86	1.64667	2.1915	0.0039694	697	putative serine/threonine-protein kiNAse WNK11 [Gossypium arboreum]
Cluster-11055.119681	29.9267	2.58333	3.2213	8.8816e-07	1061	PREDICTED: probable F-box protein At4g22030 [Prunus mume]
Cluster-11055.119747	3.09	15.2667	-2.0573	0.0079824	887	PREDICTED: organ-specific protein S2-like [Glycine max]
Cluster-11055.119823	1.18667	0.0533333	3.1137	0.0057341	1423	PREDICTED: protein kiNAse and PP2C-like domain-containing protein-like isoform X2 [Glycine max]
Cluster-11055.119846	5.78667	1.03333	2.2565	0.0027373	1221	PREDICTED: putative serine/threonine-protein kiNAse [Gossypium raimondii]>gi|823238067|ref|XP_012451681.1| PREDICTED: putative serine/threonine-protein kiNAse [Gossypium raimondii]>gi|763799734|gb|KJB66689.1| hypothetical protein B456_010G152500 [Gossypium raimondii]
Cluster-11055.119984	0.0266667	1.63	-4.7645	8.9936e-10	3595	PREDICTED: putative pre-mRNA-splicing factor ATP-dependent RNA helicase DHX16 isoform X1 [Vitis vinifera]
Cluster-11055.120001	0.393333	0.01	2.7312	0.04346	1559	Zinc finger CCCH domain-containing protein ZFN-like protein [Gossypium arboreum]
Cluster-11055.120046	1.38667	7.02333	-2.0346	0.017179	540	PREDICTED: aluminum-activated malate transporter 4-like isoform X1 [Eucalyptus grandis]>gi|629088207|gb|KCW54460.1| hypothetical protein EUGRSUZ_I00408 [Eucalyptus grandis]
Cluster-11055.120050	0.166667	0	3.254	0.010718	4576	Tetratricopeptide repeat (TPR)-like superfamily protein isoform 1 [Theobroma cacao]>gi|590579835|ref|XP_007013898.1| Tetratricopeptide repeat (TPR)-like superfamily protein isoform 1 [Theobroma cacao]>gi|508784260|gb|EOY31516.1| Tetratricopeptide repeat (TPR)-like superfamily protein isoform 1 [Theobroma cacao]>gi|508784261|gb|EOY31517.1| Tetratricopeptide repeat (TPR)-like superfamily protein is…
Cluster-11055.120068	1.42667	4.12	-1.4455	0.0015367	2530	PREDICTED: serine carboxypeptidase-like 27 [Vitis vinifera]>gi|296086044|emb|CBI31485.3| unNAmed protein product [Vitis vinifera]
Cluster-11055.120071	2.06	5.37667	-1.2873	0.035595	2446	PREDICTED: serine carboxypeptidase-like 27 [Vitis vinifera]>gi|296086044|emb|CBI31485.3| unNAmed protein product [Vitis vinifera]
Cluster-11055.120091	8.35333	0.826667	3.0385	2.1588e-06	1359	MYB transcription factor 14 [Phalaenopsis equestris]
Cluster-11055.120213	101.217	21.8733	2.1427	1.4112e-06	1007	flavonoid prenyltransferase [Morus alba]
Cluster-11055.120236	0.246667	1.56333	-2.2285	0.017882	2449	PREDICTED: probable boron transporter 2 [Malus domestica]
Cluster-11055.120262	0.216667	0	3.3049	0.0086469	3536	PREDICTED: LOW QUALITY PROTEIN: apurinic endonuclease-redox protein [Prunus mume]
Cluster-11055.120308	20.2867	8.01	1.2767	0.00050412	961	sepallata 3 [Shorea beccariaNA]
Cluster-11055.120340	0.413333	0.0166667	2.9166	0.018714	2415	LRR receptor-like kiNAse [Medicago truncatula]
Cluster-11055.120397	0	2.46	-2.8612	0.038487	441	PREDICTED: 3-ketoacyl-CoA thiolase 2, peroxisomal [Fragaria vesca subsp. vesca]
Cluster-11055.120416	7.45667	17.1967	-1.1407	0.015915	1666	PREDICTED: COBW domain-containing protein 1-like [Prunus mume]
Cluster-11055.120455	49.6433	15.8867	1.5577	0.019798	1208	PREDICTED: NAD(H) kiNAse 1 isoform X2 [Prunus mume]
Cluster-11055.120458	0.616667	0.0633333	2.4502	0.04169	2977	PREDICTED: NAD(H) kiNAse 1 [Cicer arietinum]
Cluster-11055.120492	1.31333	0	4.5068	2.8393e-05	2581	PREDICTED: putative transcription factor bHLH041 [Pyrus x bretschneideri]
Cluster-11055.120519	50.9733	17.0933	1.5349	0.00014408	1262	PREDICTED: NAD(H) kiNAse 1 isoform X1 [Prunus mume]
Cluster-11055.120543	0.653333	3.17333	-2.1054	0.0016273	2902	PREDICTED: phospho-N-acetylmuramoyl-pentapeptide-transferase homolog isoform X2 [Prunus mume]
Cluster-11055.120572	0.926667	0	2.8215	0.044295	695	PREDICTED: E3 ubiquitin-protein ligase RHF2A-like isoform X1 [Vitis vinifera]
Cluster-11055.120587	20.7033	4.44	2.1899	3.8065e-11	925	PREDICTED: inhibitor of trypsin and hageman factor-like [Nelumbo nucifera]
Cluster-11055.120601	15.04	5.00667	1.5175	0.023228	525	PREDICTED: 12-oxophytodienoate reductase 2-like [Prunus mume]
Cluster-11055.120662	3.04667	7.44667	-1.2472	0.00047494	2546	DNA (Cytosine-5)-methyltransferase DRM1/2 isoform 1 [Theobroma cacao]>gi|508710537|gb|EOY02434.1| DNA (Cytosine-5)-methyltransferase DRM1/2 isoform 1 [Theobroma cacao]
Cluster-11055.120664	2.68667	0.35	2.674	2.4162e-05	3471	PREDICTED: linoleate 13S-lipoxygeNAse 2-1, chloroplastic-like isoform X2 [Gossypium raimondii]
Cluster-11055.120748	4.88667	12.1367	-1.2339	0.0051172	793	PREDICTED: F-box protein At4g00755-like isoform X1 [Glycine max]>gi|571477721|ref|XP_006587356.1| PREDICTED: F-box protein At4g00755-like isoform X2 [Glycine max]>gi|571477724|ref|XP_006587357.1| PREDICTED: F-box protein At4g00755-like isoform X3 [Glycine max]>gi|734387312|gb|KHN25174.1| F-box protein [Glycine soja]
Cluster-11055.120758	6.08667	19.27	-1.6002	8.1211e-05	1104	PREDICTED: zeatin O-glucosyltransferase-like [Solanum tuberosum]
Cluster-11055.120939	0.683333	0	3.7543	0.0012465	1685	PREDICTED: casein kiNAse I-like [Phoenix dactylifera]
Cluster-11055.121001	1.19667	0.32	1.7283	0.020795	3687	beta-galactosidase, putative [Ricinus communis]>gi|223530194|gb|EEF32103.1| beta-galactosidase, putative [Ricinus communis]
Cluster-11055.121072	2.73667	0.143333	3.4139	0.00018569	1314	PREDICTED: probable LRR receptor-like serine/threonine-protein kiNAse At1g06840 isoform X1 [Jatropha curcas]
Cluster-11055.121172	0	0.356667	-4.1203	0.00014323	4005	PREDICTED: serine/threonine-protein phosphatase 4 regulatory subunit 3-like [Malus domestica]
Cluster-11055.121243	4.34	0	5.556	1.1275e-08	2069	PREDICTED: probable LRR receptor-like serine/threonine-protein kiNAse At1g29720 isoform X1 [TareNAya hassleriaNA]
Cluster-11055.121341	21.1067	8.93	1.2286	0.019748	1538	PREDICTED: probable S-adenosylmethionine-dependent methyltransferase At5g37990 [Malus domestica]
Cluster-11055.121345	5.06667	0.816667	2.2955	0.01294	1746	PREDICTED: probable S-adenosylmethionine-dependent methyltransferase At5g37990 [Malus domestica]
Cluster-11055.121411	0.66	2.95667	-1.8979	0.033405	1074	PREDICTED: probable LRR receptor-like serine/threonine-protein kiNAse At1g12460 [Fragaria vesca subsp. vesca]
Cluster-11055.12149	4.66667	0.51	2.6542	0.0051012	514	PREDICTED: probable leucine-rich repeat receptor-like protein kiNAse At1g35710 [Eucalyptus grandis]
Cluster-11055.121546	0.37	0.0433333	2.5822	0.010965	4919	PREDICTED: probable anion transporter 3, chloroplastic [Jatropha curcas]
Cluster-11055.121552	57.1733	12.8233	2.0222	0.00065492	786	PREDICTED: probable anion transporter 3, chloroplastic [Fragaria vesca subsp. vesca]
Cluster-11055.121576	5.6	12.17	-1.0479	0.044643	997	PREDICTED: DNA-directed RNA polymerases II, IV and V subunit 12-like [Glycine max]>gi|356560019|ref|XP_003548293.1| PREDICTED: DNA-directed RNA polymerases II, IV and V subunit 12 [Glycine max]>gi|567912183|ref|XP_006448405.1| hypothetical protein CICLE_v10017429mg [Citrus clementiNA]>gi|593704333|ref|XP_007152540.1| hypothetical protein PHAVU_004G138700g [Phaseolus vulgaris]>gi|720029948|ref|XP_…
Cluster-11055.121587	12.4467	5.33	1.2059	0.0069981	1891	PREDICTED: probable protein phosphatase 2C 65 [Fragaria vesca subsp. vesca]
Cluster-11055.121619	0.29	0.00666667	3.3307	0.0048919	3521	PREDICTED: phosphatidylinositol-3-phosphatase myotubularin-1-like [Fragaria vesca subsp. vesca]
Cluster-11055.121756	7.83667	3.84333	1.0168	0.026399	1101	PREDICTED: G-type lectin S-receptor-like serine/threonine-protein kiNAse At1g61500 [Prunus mume]
Cluster-11055.121764	0.206667	0	3.2052	0.012359	3148	PREDICTED: protein NRDE2 homolog [Pyrus x bretschneideri]
Cluster-11055.121969	0	0.446667	-3.2689	0.010125	2380	P-loop containing nucleoside triphosphate hydrolases superfamily protein [Theobroma cacao]>gi|508714010|gb|EOY05907.1| P-loop containing nucleoside triphosphate hydrolases superfamily protein [Theobroma cacao]
Cluster-11055.121980	4.72667	2.12333	1.1294	0.049881	1657	PGIP1 [Morus alba var. atropurpurea]
Cluster-11055.122020	0.946667	0.08	2.5777	0.035829	1151	PREDICTED: beta-glucosidase 11-like isoform X1 [Pyrus x bretschneideri]
Cluster-11055.122040	1.57333	0.0433333	3.6153	0.00049271	1037	PREDICTED: G-type lectin S-receptor-like serine/threonine-protein kiNAse At1g61390 [Fragaria vesca subsp. vesca]
Cluster-11055.12255	0.0833333	2.48	-3.4978	0.00082348	2290	PREDICTED: pentatricopeptide repeat-containing protein At2g35130 isoform X1 [Pyrus x bretschneideri]
Cluster-11055.122828	3.57333	10.7167	-1.5178	6.2237e-05	1407	PREDICTED: vesicle-associated protein 4-2-like [Pyrus x bretschneideri]
Cluster-11055.122892	19.3433	1.55	2.7812	0.012682	701	PREDICTED: lysine histidine transporter-like 8 [Malus domestica]
Cluster-11055.122939	0.316667	4.59667	-3.2773	4.4612e-05	1394	PREDICTED: cytochrome P450 CYP736A12-like [Pyrus x bretschneideri]
Cluster-11055.123222	1.07	0	2.8215	0.044295	641	PREDICTED: putative 1-phosphatidylinositol-3-phosphate 5-kiNAse FAB1C [Prunus mume]
Cluster-11055.123268	1.37667	0.0566667	2.7526	0.043436	1703	inositol transporter 1 [Camellia sinensis]
Cluster-11055.123297	5.08333	11.3767	-1.109	0.0025737	3802	PREDICTED: RNA polymerase-associated protein CTR9 homolog [Prunus mume]
Cluster-11055.123316	0	0.776667	-3.6873	0.0018915	2179	PREDICTED: EH domain-containing protein 3-like [Vitis vinifera]
Cluster-11055.123318	0.116667	1.24	-2.571	0.028673	1650	PREDICTED: EH domain-containing protein 3-like [Vitis vinifera]
Cluster-11055.123377	0.23	0	2.81	0.046025	2268	serine/threonine-specific protein kiNAse, putative [Ricinus communis]>gi|223537899|gb|EEF39513.1| serine/threonine-specific protein kiNAse, putative [Ricinus communis]
Cluster-11055.123439	1.75667	0	4.9233	1.0169e-06	1888	PREDICTED: probable pyruvate kiNAse, cytosolic isozyme [Nelumbo nucifera]
Cluster-11055.123441	1.16667	3.72	-1.5525	0.010965	2164	PREDICTED: poly(A)-specific ribonuclease PARN-like isoform X1 [Prunus mume]
Cluster-11055.123520	2.67	0.42	2.5456	2.6662e-07	2560	PREDICTED: LOW QUALITY PROTEIN: probable arabinosyltransferase ARAD1 [Malus domestica]
Cluster-11055.123599	83.5167	36.0633	1.1512	0.045175	2163	PREDICTED: OTU domain-containing protein At3g57810-like [Cucumis melo]
Cluster-11055.12366	0.496667	0	3.3576	0.0070091	1624	Major facilitator superfamily protein isoform 1 [Theobroma cacao]>gi|508701419|gb|EOX93315.1| Major facilitator superfamily protein isoform 1 [Theobroma cacao]
Cluster-11055.123662	5.56667	13.1633	-1.1835	0.0064377	1434	PREDICTED: protein EI24 homolog [Prunus mume]
Cluster-11055.123883	0.886667	0.02	2.855	0.037695	1435	PREDICTED: GPN-loop GTPase 2 isoform X1 [Prunus mume]>gi|645227140|ref|XP_008220371.1| PREDICTED: GPN-loop GTPase 2 isoform X1 [Prunus mume]
Cluster-11055.124035	12.9567	28.1967	-1.0725	0.00093942	1453	PREDICTED: E3 ubiquitin-protein ligase At3g02290 isoform X4 [Jatropha curcas]
Cluster-11055.124045	0.256667	0	3.0114	0.02452	2259	50S ribosomal protein L35 [Medicago truncatula]>gi|217071304|gb|ACJ84012.1| unknown [Medicago truncatula]>gi|355511318|gb|AES92460.1| 50S ribosomal protein L35 [Medicago truncatula]>gi|388495356|gb|AFK35744.1| unknown [Medicago truncatula]
Cluster-11055.124179	2.55667	1.24667	1.0292	0.035376	2691	mevaloNAte kiNAse [Hevea brasiliensis]>gi|164604974|dbj|BAF98283.1| mevaloNAte kiNAse [Hevea brasiliensis]>gi|387235176|gb|AFJ74335.1| mevaloNAte kiNAse [Hevea brasiliensis]
Cluster-11055.12423	22.0967	4.78333	2.085	0.00046332	709	PREDICTED: probable receptor-like protein kiNAse At1g67000 [Malus domestica]
Cluster-11055.12425	2.73667	0.713333	1.8334	0.0066358	4225	orf60 gene product (mitochondrion) [Daucus carota subsp. sativus]>gi|374082013|gb|AEY81205.1| orf60 (mitochondrion) [Daucus carota subsp. sativus]
Cluster-11055.124270	14.4733	5.18667	1.4465	0.00015617	870	PREDICTED: lupeol synthase-like [Fragaria vesca subsp. vesca]>gi|764626956|ref|XP_011469192.1| PREDICTED: lupeol synthase-like [Fragaria vesca subsp. vesca]
Cluster-11055.124437	4.69	10.73	-1.1338	0.011949	2668	PREDICTED: two-component response regulator ARR12-like [Populus euphratica]>gi|743892223|ref|XP_011039589.1| PREDICTED: two-component response regulator ARR12-like [Populus euphratica]>gi|743892227|ref|XP_011039590.1| PREDICTED: two-component response regulator ARR12-like [Populus euphratica]
Cluster-11055.124445	265.66	18.19	3.5771	3.8597e-09	455	PREDICTED: putative 12-oxophytodienoate reductase 11 [Cicer arietinum]
Cluster-11055.124479	21.9333	9.7	1.1692	0.002552	592	PREDICTED: dNAJ protein homolog [Elaeis guineensis]
Cluster-11055.124481	18.0367	8.59	1.0585	0.026405	593	Chaperone dNAJ 3 -like protein [Gossypium arboreum]
Cluster-11055.124494	0.373333	0	2.9099	0.03552	2604	PREDICTED: L-ascorbate oxidase homolog [Vitis vinifera]>gi|297739160|emb|CBI28811.3| unNAmed protein product [Vitis vinifera]
Cluster-11055.124593	0	3.14333	-5.3021	1.1978e-08	1251	PREDICTED: arogeNAte dehydratase/prepheNAte dehydratase 1, chloroplastic [Prunus mume]
Cluster-11055.124659	0.0466667	0.35	-2.5273	0.0017027	6713	PREDICTED: putative disease resistance protein At1g50180 [Pyrus x bretschneideri]
Cluster-11055.124671	0	0.486667	-3.946	0.00042301	2831	PREDICTED: AP3-complex subunit beta-A [Jatropha curcas]>gi|643739133|gb|KDP44947.1| hypothetical protein JCGZ_01447 [Jatropha curcas]
Cluster-11055.124675	0.493333	0.0166667	3.1819	0.0049149	2126	Transducin/WD40 repeat-like superfamily protein [Theobroma cacao]>gi|508727452|gb|EOY19349.1| Transducin/WD40 repeat-like superfamily protein [Theobroma cacao]
Cluster-11055.12468	0.27	0.00666667	2.8908	0.031751	3272	PREDICTED: transcriptioNAl corepressor LEUNIG-like isoform X1 [Pyrus x bretschneideri]
Cluster-11055.125005	1.61	0	3.9722	0.00038304	877	LRR and NB-ARC domains-containing disease resistance protein, putative [Theobroma cacao]>gi|508720906|gb|EOY12803.1| LRR and NB-ARC domains-containing disease resistance protein, putative [Theobroma cacao]
Cluster-11055.125166	0	0.33	-3.7189	0.0014565	3844	PREDICTED: dentin sialophosphoprotein [Prunus mume]
Cluster-11055.125232	0.633333	0	2.9883	0.028676	3128	PREDICTED: probable thimet oligopeptidase [Prunus mume]
Cluster-11055.125427	0.5	2.33333	-2.0857	1.4515e-05	4566	PREDICTED: protein SUPPRESSOR OF npr1-1, CONSTITUTIVE 1-like [Prunus mume]
Cluster-11055.125508	0.126667	1.41	-2.701	0.013494	1776	1-O-acylglucose:anthocyanin-O-acyltransferase- like protein [GentiaNA triflora]
Cluster-11055.125620	1.63667	4.94	-1.5103	0.00036872	2527	PREDICTED: manNAn endo-1,4-beta-mannosidase 2 [Cucumis melo]
Cluster-11055.125680	0.636667	5.56333	-2.3939	0.03271	544	PREDICTED: pre-rRNA-processing protein ESF1 [Fragaria vesca subsp. vesca]
Cluster-11055.125713	1	3.09	-1.5357	0.0028821	1821	PREDICTED: APO protein 2, chloroplastic isoform X1 [Cucumis sativus]>gi|700210069|gb|KGN65165.1| hypothetical protein Csa_1G256740 [Cucumis sativus]
Cluster-11055.125726	4.09667	15.43	-1.7853	0.0056853	829	PREDICTED: probable leucine-rich repeat receptor-like protein kiNAse At5g49770-like isoform X1 [Citrus sinensis]>gi|568829211|ref|XP_006468922.1| PREDICTED: probable leucine-rich repeat receptor-like protein kiNAse At5g49770-like isoform X2 [Citrus sinensis]
Cluster-11055.125777	2.94	10.44	-1.658	0.024854	706	PREDICTED: zinc-finger homeodomain protein 2-like isoform X1 [Eucalyptus grandis]
Cluster-11055.12582	0.256667	0	2.8146	0.045175	1887	PREDICTED: N-acetyl-D-glucosamine kiNAse [Malus domestica]
Cluster-11055.125844	1.24333	3.80333	-1.4941	0.025713	2717	Vps51/Vps67 family (components of vesicular transport) protein isoform 1 [Theobroma cacao]>gi|508703361|gb|EOX95257.1| Vps51/Vps67 family (components of vesicular transport) protein isoform 1 [Theobroma cacao]
Cluster-11055.12585	7.54667	0.893333	2.9894	2.2609e-14	2022	PREDICTED: UPF0392 protein At1g27200-like [Citrus sinensis]
Cluster-11055.125853	9.35	27.6633	-1.4614	0.0078849	868	30S ribosomal protein S20, putative [Ricinus communis]>gi|223528058|gb|EEF30134.1| 30S ribosomal protein S20, putative [Ricinus communis]
Cluster-11055.125975	13.13	2.19333	2.2439	0.0059006	1261	PREDICTED: aminotransferase ALD1-like isoform X1 [Prunus mume]
Cluster-11055.126023	2.17667	0.406667	2.2227	0.0020681	2576	P-loop containing nucleoside triphosphate hydrolases superfamily protein isoform 1 [Theobroma cacao]>gi|590704631|ref|XP_007047212.1| P-loop containing nucleoside triphosphate hydrolases superfamily protein isoform 1 [Theobroma cacao]>gi|508699472|gb|EOX91368.1| P-loop containing nucleoside triphosphate hydrolases superfamily protein isoform 1 [Theobroma cacao]>gi|508699473|gb|EOX91369.1| P-loop …
Cluster-11055.126044	0.88	0	2.7895	0.048805	735	PREDICTED: WD repeat-containing protein 11 isoform X3 [Cucumis sativus]
Cluster-11055.126131	0.3	0	3.407	0.0061508	3378	PREDICTED: nuclear transcription factor Y subunit A-7 [Vitis vinifera]>gi|731405317|ref|XP_010655736.1| PREDICTED: nuclear transcription factor Y subunit A-7 [Vitis vinifera]>gi|297740816|emb|CBI30998.3| unNAmed protein product [Vitis vinifera]
Cluster-11055.126162	10.8133	0.00333333	5.735	3.1798e-10	651	PREDICTED: polyadenylate-binding protein 8-like [Populus euphratica]
Cluster-11055.126388	36.9433	6.85	2.2588	0.00082533	679	putative serine/threonine-protein kiNAse WNK11 [Gossypium arboreum]
Cluster-11055.126405	0	0.75	-3.0697	0.02014	1221	set domain protein, putative [Ricinus communis]>gi|223531892|gb|EEF33708.1| set domain protein, putative [Ricinus communis]
Cluster-11055.126452	0.89	0.03	3.0383	0.016611	1768	Emsy N Terminus/ plant Tudor-like domains-containing protein isoform 1 [Theobroma cacao]>gi|508704869|gb|EOX96765.1| Emsy N Terminus/ plant Tudor-like domains-containing protein isoform 1 [Theobroma cacao]
Cluster-11055.126520	0.62	6.34667	-2.4721	0.041938	730	PREDICTED: homeobox-leucine zipper protein HAT5 isoform X1 [Prunus mume]
Cluster-11055.126611	1.71	0	6.5792	1.3697e-15	4268	PREDICTED: probable LRR receptor-like serine/threonine-protein kiNAse At1g06840 isoform X1 [Prunus mume]
Cluster-11055.12671	21.16	2.02	3.0899	9.2722e-07	1112	PREDICTED: beta-glucosidase 12-like [Fragaria vesca subsp. vesca]
Cluster-11055.126854	3.10667	8.70667	-1.4416	8.764e-06	1373	GDP-mannose transporter, putative [Ricinus communis]>gi|223546004|gb|EEF47507.1| GDP-mannose transporter, putative [Ricinus communis]
Cluster-11055.126905	0.01	0.84	-4.0893	9.2477e-05	2824	PREDICTED: E3 ubiquitin protein ligase DRIP2-like [Pyrus x bretschneideri]
Cluster-11055.127003	10.8367	0	4.784	3.0948e-06	486	PREDICTED: probable LRR receptor-like serine/threonine-protein kiNAse At4g08850 [Prunus mume]
Cluster-11055.127022	33.1167	2.63	3.2788	1.5346e-06	927	RecNAme: Full=Putative 12-oxophytodienoate reductase 12; AltNAme: Full=OPDA-reductase 12; Short=OsOPR12
Cluster-11055.12703	3.33333	0.756667	2.0754	1.5819e-06	2741	U-box domain-containing protein kiNAse family protein, putative [Theobroma cacao]>gi|508700031|gb|EOX91927.1| U-box domain-containing protein kiNAse family protein, putative [Theobroma cacao]
Cluster-11055.127093	0.183333	3.76333	-3.9134	2.2881e-10	1443	PREDICTED: transcription factor bHLH93-like [Pyrus x bretschneideri]
Cluster-11055.127110	0.763333	0.02	3.0708	0.016045	1336	PREDICTED: protein S-acyltransferase 24 [Fragaria vesca subsp. vesca]
Cluster-11055.127123	43.2333	16.7867	1.3113	0.0067829	1294	Highly ABA-induced PP2C gene 2 isoform 1 [Theobroma cacao]>gi|508786674|gb|EOY33930.1| Highly ABA-induced PP2C gene 2 isoform 1 [Theobroma cacao]
Cluster-11055.127133	3.49	0.61	2.2005	0.015033	1141	PREDICTED: thiamine-repressible mitochondrial transport protein THI74-like [Malus domestica]
Cluster-11055.127134	2.42667	0.493333	2.1185	0.0019953	3256	EamA-like transporter family isoform 1 [Theobroma cacao]>gi|508782033|gb|EOY29289.1| EamA-like transporter family isoform 1 [Theobroma cacao]
Cluster-11055.127136	4.30667	0.986667	1.9251	0.016195	1929	PREDICTED: uncharacterized vacuolar membrane protein YML018C-like [Prunus mume]
Cluster-11055.127137	10.7533	3.04667	1.7433	0.0022443	1957	EamA-like transporter family isoform 1 [Theobroma cacao]>gi|508782033|gb|EOY29289.1| EamA-like transporter family isoform 1 [Theobroma cacao]
Cluster-11055.127139	9.58	2.41333	1.8615	0.0063921	1410	EamA-like transporter family isoform 1 [Theobroma cacao]>gi|508782033|gb|EOY29289.1| EamA-like transporter family isoform 1 [Theobroma cacao]
Cluster-11055.127141	0.576667	0	3.4806	0.0048131	2336	EamA-like transporter family isoform 2 [Theobroma cacao]>gi|508782034|gb|EOY29290.1| EamA-like transporter family isoform 2 [Theobroma cacao]
Cluster-11055.127183	1.04667	0	5.3451	1.6112e-08	3387	PREDICTED: phospholipase A I [Prunus mume]
Cluster-11055.127280	15.6233	6.22333	1.3148	0.00031779	2866	PREDICTED: ATP-dependent zinc metalloprotease FTSH 1, chloroplastic-like [Citrus sinensis]
Cluster-11055.127382	0.583333	1.86	-1.5958	0.00069537	3232	PREDICTED: disease resistance protein RPM1-like isoform X2 [Pyrus x bretschneideri]
Cluster-11055.127407	2.21667	6.70333	-1.4919	0.003798	2110	PREDICTED: PI-PLC X domain-containing protein At5g67130 [Prunus mume]
Cluster-11055.127408	0.26	0	2.889	0.036905	2468	NOL1/NOP2/sun family protein isoform 2 [Theobroma cacao]>gi|508701234|gb|EOX93130.1| NOL1/NOP2/sun family protein isoform 2 [Theobroma cacao]
Cluster-11055.127435	1.37	0.0366667	3.8709	1.2921e-05	1847	putative RF1 protein (chloroplast) [Ficus sp. Moore 315]
Cluster-11055.12746	0.586667	0	5.1522	1.7356e-07	6475	PREDICTED: CST complex subunit CTC1 [Malus domestica]
Cluster-11055.127478	12.7167	3.62667	1.7217	0.0068806	784	PREDICTED: G-type lectin S-receptor-like serine/threonine-protein kiNAse At4g27290-like [Citrus sinensis]
Cluster-11055.127563	0.00333333	1.99667	-4.5557	1.1307e-05	1377	catalytic, putative [Ricinus communis]>gi|223534366|gb|EEF36074.1| catalytic, putative [Ricinus communis]
Cluster-11055.12759	0.246667	0	2.9305	0.033167	3462	PREDICTED: phospholipid--sterol O-acyltransferase [Prunus mume]
Cluster-11055.127715	0	0.386667	-2.9946	0.025597	1877	PREDICTED: sulfate transporter 3.1-like [Prunus mume]
Cluster-11055.127754	2.57333	1.00667	1.308	0.021126	2958	PREDICTED: leukocyte receptor cluster member 8 homolog [Prunus mume]
Cluster-11055.127780	1.46	0.153333	2.4715	0.030157	1317	PREDICTED: protein VASCULAR ASSOCIATED DEATH 1, chloroplastic isoform X3 [Fragaria vesca subsp. vesca]
Cluster-11055.127934	4.01	1.06	1.7806	0.0152	1265	PREDICTED: ATP-dependent Clp protease proteolytic subunit-related protein 1, chloroplastic [NicotiaNA sylvestris]
Cluster-11055.127985	5.50333	2.52333	1.1035	0.01882	1230	PREDICTED: probable cytochrome c oxidase subunit 5C-1 [Prunus mume]
Cluster-11055.128024	1.2	4.9	-1.8206	0.029445	1872	PREDICTED: F-box/LRR-repeat protein 3-like isoform X1 [Pyrus x bretschneideri]
Cluster-11055.12811	14.4833	2.30333	2.4227	0.0011128	473	PREDICTED: pectinesterase-like [Fragaria vesca subsp. vesca]
Cluster-11055.128187	0.0133333	7.26333	-5.1496	2.2314e-07	2411	PREDICTED: selenoprotein O [Jatropha curcas]>gi|643711629|gb|KDP25136.1| hypothetical protein JCGZ_22671 [Jatropha curcas]
Cluster-11055.128192	3.09667	0.596667	2.3294	8.8003e-11	2704	PREDICTED: disease resistance protein RPM1-like [Malus domestica]
Cluster-11055.128386	20.6567	6.83667	1.5721	2.9697e-05	879	PREDICTED: ureide permease 1-like isoform X1 [Cicer arietinum]>gi|828294548|ref|XP_012568328.1| PREDICTED: ureide permease 1-like isoform X2 [Cicer arietinum]
Cluster-11055.128437	0.93	0.0166667	4.3898	2.6181e-06	3797	PREDICTED: putative acyl-activating enzyme 19 [Prunus mume]
Cluster-11055.128461	0	0.23	-3.0205	0.023685	3226	PREDICTED: F-box protein At5g49610 [Prunus mume]
Cluster-11055.128546	0	2.24333	-4.0357	0.00023856	779	S-locus lectin protein kiNAse family protein [Theobroma cacao]>gi|508720810|gb|EOY12707.1| S-locus lectin protein kiNAse family protein [Theobroma cacao]
Cluster-11055.128550	0.796667	0.23	1.6862	0.038215	2484	KiNAse superfamily protein isoform 2 [Theobroma cacao]>gi|508784450|gb|EOY31706.1| KiNAse superfamily protein isoform 2 [Theobroma cacao]
Cluster-11055.128653	1.02667	2.89333	-1.4378	3.543e-05	4770	PREDICTED: putative ATP-dependent RNA helicase PB1A10.06c [Prunus mume]
Cluster-11055.128757	0.21	0.00333333	3.0125	0.024938	3131	JHL23J11.4 protein isoform 1 [Theobroma cacao]>gi|508721321|gb|EOY13218.1| JHL23J11.4 protein isoform 1 [Theobroma cacao]
Cluster-11055.128939	7.12667	1.06	2.5702	1.4677e-05	1459	PREDICTED: LOW QUALITY PROTEIN: uncharacterized protein LOC103424026 [Malus domestica]
Cluster-11055.129041	45.1	9.41333	2.2129	1.6598e-10	736	Bet v 1 allergen [Quercus suber]
Cluster-11055.129179	0.0333333	1.42	-3.9585	1.2018e-05	1853	Ca(2+)-dependent nuclease family protein [Populus trichocarpa]>gi|222851074|gb|EEE88621.1| Ca(2+)-dependent nuclease family protein [Populus trichocarpa]
Cluster-11055.129428	0.256667	1.81333	-2.3514	0.0087959	2311	F-box protein [Medicago truncatula]
Cluster-11055.129430	1.88	7.87333	-1.844	0.035135	2497	PREDICTED: F-box protein At3g12350 [Cucumis melo]
Cluster-11055.129433	10.8633	23.7433	-1.095	0.0013132	2067	PREDICTED: F-box protein At3g12350 [Cucumis melo]
Cluster-11055.129555	0.476667	0.02	2.949	0.015416	2094	PREDICTED: translin [Pyrus x bretschneideri]
Cluster-11055.129626	0.78	0	3.9594	0.00045905	1805	PREDICTED: probable lysine-specific demethylase JMJ14 [Prunus mume]
Cluster-11055.129736	3.23667	0.25	2.5266	0.043348	474	PREDICTED: G-type lectin S-receptor-like serine/threonine-protein kiNAse At4g27290 [Malus domestica]
Cluster-11055.129976	0.293333	0	3.1052	0.018883	3166	PREDICTED: U-box domain-containing protein 3 isoform X1 [Prunus mume]
Cluster-11055.130021	4.30333	1.44	1.4881	0.037914	2517	PREDICTED: protein ZINC INDUCED FACILITATOR 1 isoform X2 [Vitis vinifera]
Cluster-11055.130036	0.523333	0	3.3616	0.0072107	1858	Detoxifying efflux carrier 35 isoform 3, partial [Theobroma cacao]>gi|508776022|gb|EOY23278.1| Detoxifying efflux carrier 35 isoform 3, partial [Theobroma cacao]
Cluster-11055.130037	0.36	0	3.1288	0.016467	1830	multidrug resistance pump, putative [Ricinus communis]>gi|223547574|gb|EEF49069.1| multidrug resistance pump, putative [Ricinus communis]
Cluster-11055.130165	6.10667	1.83333	1.6697	0.0033542	3752	PREDICTED: spermatogenesis-associated protein 20 [Pyrus x bretschneideri]
Cluster-11055.130188	3.15	6.91667	-1.0836	0.0025087	1616	PREDICTED: alcohol dehydrogeNAse-like 7 [Pyrus x bretschneideri]
Cluster-11055.130322	2.03	0.103333	3.1768	0.0012839	836	PREDICTED: organic cation/carnitine transporter 7-like [Malus domestica]
Cluster-11055.130450	0.64	0	3.3237	0.0079053	1258	PREDICTED: neurogenic locus notch homolog protein 3-like [Populus euphratica]
Cluster-11055.130551	13.46	5.9	1.1856	0.0049149	2390	PREDICTED: BTB/POZ domain-containing protein At5g48130 [Prunus mume]
Cluster-11055.130573	0.08	2.28667	-3.5764	0.00036536	1983	PREDICTED: ent-kaurenoic acid oxidase 1-like [Prunus mume]
Cluster-11055.130642	1.75	0	2.8426	0.042197	530	ribosomal protein S3 [Arabis hirsuta]>gi|152060529|sp|A4QK56.1|RR3_ARAHI RecNAme: Full=30S ribosomal protein S3, chloroplastic (chloroplast) [Arabis hirsuta]>gi|134286435|dbj|BAF50061.1| ribosomal protein S3 [Arabis hirsuta]
Cluster-11055.13070	0.36	0	3.2147	0.012482	2217	PREDICTED: probable pyruvate kiNAse, cytosolic isozyme [Nelumbo nucifera]
Cluster-11055.130776	2.17667	6.73	-1.4895	0.026824	1003	PREDICTED: TMV resistance protein N-like isoform X1 [Fragaria vesca subsp. vesca]
Cluster-11055.130833	0.963333	9.82333	-3.2077	2.0219e-15	1676	PREDICTED: branched-chain-amino-acid aminotransferase 2, chloroplastic-like isoform X2 [Citrus sinensis]
Cluster-11055.131008	0.266667	1.50667	-2.1281	0.01294	2115	Regulator of Vps4 activity in the MVB pathway protein, putative [Theobroma cacao]>gi|508779517|gb|EOY26773.1| Regulator of Vps4 activity in the MVB pathway protein, putative [Theobroma cacao]
Cluster-11055.131053	0.6	4.58333	-2.5099	0.0032401	1131	PREDICTED: reticulon-like protein B12 isoform X1 [Vitis vinifera]>gi|297740256|emb|CBI30438.3| unNAmed protein product [Vitis vinifera]
Cluster-11055.131059	0.0533333	1.47667	-3.6	0.00018854	1933	PREDICTED: pleiotropic drug resistance protein 2-like isoform X2 [Eucalyptus grandis]
Cluster-11055.131061	1.56	0	4.5465	1.5161e-05	1640	PREDICTED: pleiotropic drug resistance protein 2-like isoform X2 [Eucalyptus grandis]
Cluster-11055.131129	9.36333	70.2567	-2.6997	1.7438e-06	1434	PREDICTED: beta-carotene hydroxylase 2, chloroplastic-like isoform X1 [Gossypium raimondii]>gi|763770098|gb|KJB37313.1| hypothetical protein B456_006G199400 [Gossypium raimondii]
Cluster-11055.131130	1.92667	9.5	-2.0805	0.005053	1526	PREDICTED: beta-carotene 3-hydroxylase, chloroplastic [Gossypium raimondii]>gi|763785659|gb|KJB52730.1| hypothetical protein B456_008G274800 [Gossypium raimondii]
Cluster-11055.131182	0.696667	0	3.6961	0.0019133	2114	PREDICTED: DDB1- and CUL4-associated factor 13 [Sesamum indicum]
Cluster-11055.131184	0.933333	0.216667	1.9582	0.0152	1922	PREDICTED: DDB1- and CUL4-associated factor 13 [Vitis vinifera]>gi|302143337|emb|CBI21898.3| unNAmed protein product [Vitis vinifera]
Cluster-11055.131195	1.17333	0.243333	1.9822	0.043288	1975	PREDICTED: LOW QUALITY PROTEIN: subtilisin-like protease SBT3.5 [Vitis vinifera]
Cluster-11055.131214	14.5667	5.81	1.2999	0.0045175	1216	PREDICTED: E3 ubiquitin-protein ligase RGLG2-like isoform X1 [Citrus sinensis]>gi|568860961|ref|XP_006483980.1| PREDICTED: E3 ubiquitin-protein ligase RGLG2-like isoform X2 [Citrus sinensis]
Cluster-11055.131266	0.663333	0.0733333	2.4968	0.043309	1349	PREDICTED: probable phenylalanine--tRNA ligase beta subunit isoform X1 [Populus euphratica]
Cluster-11055.131281	3.75333	0.523333	2.6353	7.3874e-06	1962	Cytochrome P450, putative [Theobroma cacao]>gi|508777294|gb|EOY24550.1| Cytochrome P450, putative [Theobroma cacao]
Cluster-11055.131300	24.9667	5.21333	2.1429	0.0004944	880	PREDICTED: ethylene-responsive transcription factor ERF098-like [Pyrus x bretschneideri]
Cluster-11055.131339	3.92	8.32333	-1.0475	0.001414	2273	PREDICTED: monocopper oxidase-like protein SKS1 [Prunus mume]
Cluster-11055.131404	2.24667	0.586667	1.8121	0.0052547	2741	PREDICTED: ABC transporter G family member 31-like [Pyrus x bretschneideri]
Cluster-11055.131434	4.44	9.31667	-1.0207	0.0042059	1188	MADS-box protein, partial [Ficus carica]
Cluster-11055.131469	3.16333	0.736667	1.8742	0.035022	758	PREDICTED: bromodomain-containing protein 9-like isoform X1 [Prunus mume]
Cluster-11055.131854	0	0.37	-3.6759	0.0017664	3230	PREDICTED: probable iNActive purple acid phosphatase 27 [Pyrus x bretschneideri]
Cluster-11055.132191	0	0.283333	-3.1374	0.015508	2585	Major facilitator superfamily protein isoform 1 [Theobroma cacao]>gi|508713818|gb|EOY05715.1| Major facilitator superfamily protein isoform 1 [Theobroma cacao]
Cluster-11055.132452	0	0.386667	-2.8726	0.03819	1957	PREDICTED: mitochondrial import inner membrane translocase subunit TIM44-2 [Gossypium raimondii]>gi|763758676|gb|KJB26007.1| hypothetical protein B456_004G221000 [Gossypium raimondii]
Cluster-11055.132744	0	0.893333	-3.5161	0.0039483	1703	PREDICTED: ATP-dependent DNA helicase Q-like 4A-like isoform X1 [Citrus sinensis]>gi|568833708|ref|XP_006471019.1| PREDICTED: ATP-dependent DNA helicase Q-like 4A-like isoform X2 [Citrus sinensis]
Cluster-11055.132808	1.27667	0.203333	2.3365	0.0097274	1458	PREDICTED: zinc finger CCCH domain-containing protein 39 [Prunus mume]
Cluster-11055.132845	0.23	1.69333	-2.3216	0.035137	1952	PREDICTED: GDSL esterase/lipase At3g27950-like [Citrus sinensis]
Cluster-11055.13288	3.23667	0.303333	2.6106	0.018851	1904	PREDICTED: putative leucine-rich repeat receptor-like serine/threonine-protein kiNAse At2g14440 [Malus domestica]
Cluster-11055.132933	1.32333	0	4.8646	1.6304e-06	2393	PREDICTED: vacuolar protein 8 [Prunus mume]>gi|645254102|ref|XP_008232882.1| PREDICTED: vacuolar protein 8 [Prunus mume]
Cluster-11055.133043	2.02667	5.66667	-1.4055	0.0036674	1055	PREDICTED: protein phosphatase inhibitor 2 isoform X1 [Prunus mume]>gi|645257120|ref|XP_008234266.1| PREDICTED: protein phosphatase inhibitor 2 isoform X1 [Prunus mume]
Cluster-11055.133044	1.63667	5.53333	-1.6098	0.021535	1467	PREDICTED: peptide methionine sulfoxide reductase-like [Vitis vinifera]>gi|296087255|emb|CBI33629.3| unNAmed protein product [Vitis vinifera]
Cluster-11055.133064	0.96	0	3.4682	0.0042951	970	PREDICTED: probable E3 ubiquitin ligase SUD1 [Malus domestica]
Cluster-11055.133093	38.1867	14.69	1.3142	0.041199	2657	PREDICTED: ABC transporter G family member 31-like [Pyrus x bretschneideri]
Cluster-11055.13322	1.49333	0.06	2.7165	0.046277	587	progesterone 5-beta-reductase 1 [Catharanthus roseus]
Cluster-11055.133393	0.626667	0	3.052	0.021246	1063	PREDICTED: putative uridine kiNAse C227.14 [Fragaria vesca subsp. vesca]
Cluster-11055.133418	0.39	0	4.193	0.00010521	3419	PREDICTED: peptidyl-prolyl cis-trans isomerase G isoform X2 [Prunus mume]
Cluster-11055.133457	1.14	0.0766667	3.0419	0.0020187	1839	PREDICTED: ureide permease 1-like isoform X1 [Cicer arietinum]>gi|828294548|ref|XP_012568328.1| PREDICTED: ureide permease 1-like isoform X2 [Cicer arietinum]
Cluster-11055.133485	1.88	0.00333333	5.1071	2.3098e-08	2242	PREDICTED: UPF0392 protein RCOM_0530710 [Populus euphratica]
Cluster-11055.133501	0.0433333	1.78667	-3.5194	0.0018002	3788	PREDICTED: probable ATP-dependent DNA helicase CHR12 isoform X2 [Pyrus x bretschneideri]
Cluster-11055.133783	0.0833333	2.02333	-3.2279	0.0027779	2112	PREDICTED: protein WALLS ARE THIN 1-like [Fragaria vesca subsp. vesca]
Cluster-11055.133827	0.33	0	3.169	0.01528	3000	PREDICTED: putative pentatricopeptide repeat-containing protein At4g17915 [Prunus mume]>gi|645245561|ref|XP_008228938.1| PREDICTED: putative pentatricopeptide repeat-containing protein At4g17915 [Prunus mume]
Cluster-11055.133837	0.266667	0	3.4248	0.0053827	3107	PREDICTED: phosphomethylpyrimidine synthase, chloroplastic [Brassica rapa]
Cluster-11055.133927	0.996667	0.0366667	3.1902	0.0046896	1496	PREDICTED: SAC3 family protein 1 [Jatropha curcas]
Cluster-11055.133939	0.856667	0	3.2526	0.010885	1110	putative acetyltransferase NSI [Gossypium arboreum]
Cluster-11055.134070	7.52333	18.8633	-1.2701	0.00082252	652	PREDICTED: sorcin-like isoform X2 [Populus euphratica]
Cluster-11055.134105	1.73333	8.97	-2.151	0.0029513	1735	PREDICTED: putative alpha-xylosidase 2 [Prunus mume]
Cluster-11055.134134	1.38667	5.26	-1.8184	7.7826e-05	1349	PREDICTED: pentatricopeptide repeat-containing protein At4g04790, mitochondrial-like [Prunus mume]
Cluster-11055.134168	0	0.99	-4.183	0.00010921	1791	PREDICTED: probable aminotransferase ACS10 [Pyrus x bretschneideri]
Cluster-11055.134182	0.87	2.28	-1.2835	0.039109	2873	Mitochondrial transcription termiNAtion factor family protein, putative [Theobroma cacao]>gi|508704538|gb|EOX96434.1| Mitochondrial transcription termiNAtion factor family protein, putative [Theobroma cacao]
Cluster-11055.13429	3.15333	0.463333	2.4309	0.0040656	1111	PREDICTED: iNActive serine/threonine-protein kiNAse At1g67470-like [Fragaria vesca subsp. vesca]
Cluster-11055.134383	0.246667	3.17333	-2.948	0.0021886	1376	putative Ty1-copia-like retrotransposon [Cercis chinensis]
Cluster-11055.134388	1.39667	0	2.7909	0.048566	544	UPF0183 protein [Glycine soja]
Cluster-11055.134389	36.8	12.6967	1.506	5.5712e-05	1756	enoyl-[acyl-carrier-protein] reductase [NADH] 1, chloroplastic-like [Malus domestica]>gi|478435713|gb|AGJ00074.1| enoyl-ACP reductase [Malus domestica]
Cluster-11055.134392	1.22333	0.0566667	3.6736	5.2721e-05	2047	enoyl-[acyl-carrier-protein] reductase [NADH] 1, chloroplastic-like [Malus domestica]>gi|478435713|gb|AGJ00074.1| enoyl-ACP reductase [Malus domestica]
Cluster-11055.134393	2.00667	0.0566667	4.1496	6.6571e-07	2575	PREDICTED: enoyl-[acyl-carrier-protein] reductase [NADH] 1, chloroplastic-like [Fragaria vesca subsp. vesca]>gi|764616556|ref|XP_011468051.1| PREDICTED: enoyl-[acyl-carrier-protein] reductase [NADH] 1, chloroplastic-like [Fragaria vesca subsp. vesca]
Cluster-11055.134396	1.53667	0	3.0654	0.0205	593	PREDICTED: enoyl-[acyl-carrier-protein] reductase [NADH], chloroplastic-like [Gossypium raimondii]>gi|763767255|gb|KJB34470.1| hypothetical protein B456_006G067500 [Gossypium raimondii]>gi|763767257|gb|KJB34472.1| hypothetical protein B456_006G067500 [Gossypium raimondii]
Cluster-11055.134580	0.19	0	2.8426	0.042197	3024	PREDICTED: plant intracellular Ras-group-related LRR protein 6 [Prunus mume]
Cluster-11055.134616	0.39	0	4.0224	0.00031022	3304	MLH1, partial [Fragaria vesca]
Cluster-11055.134643	0	0.49	-3.2647	0.009685	1793	PREDICTED: disease resistance protein RPM1-like isoform X2 [Pyrus x bretschneideri]
Cluster-11055.134865	0	0.376667	-2.9813	0.027982	2616	PREDICTED: ent-kaurene oxidase, chloroplastic-like [Malus domestica]
Cluster-11055.134880	0.04	2.3	-4.3822	2.0818e-06	1606	Homeodomain-like/winged-helix DNA-binding family protein, putative [Theobroma cacao]>gi|508779905|gb|EOY27161.1| Homeodomain-like/winged-helix DNA-binding family protein, putative [Theobroma cacao]
Cluster-11055.134926	0.73	1.82333	-1.2411	0.01709	3459	PREDICTED: GPI ethanolamine phosphate transferase 1-like [Prunus mume]
Cluster-11055.135023	0.71	0	3.1528	0.015354	1102	C2 domain-containing family protein [Populus trichocarpa]>gi|550332668|gb|EEE89606.2| C2 domain-containing family protein [Populus trichocarpa]
Cluster-11055.135088	45.7933	14.6567	1.569	0.0041699	1007	PREDICTED: ABC transporter G family member 31 [Prunus mume]
Cluster-11055.135304	0.783333	0.143333	2.1976	0.007026	2145	PREDICTED: endoglucaNAse 11-like [Populus euphratica]>gi|743907564|ref|XP_011047210.1| PREDICTED: endoglucaNAse 11-like [Populus euphratica]
Cluster-11055.135340	0	1.19	-5.6117	2.7422e-10	3299	PREDICTED: LOW QUALITY PROTEIN: uncharacterized protein LOC103439835 [Malus domestica]
Cluster-11055.135498	0.856667	0	3.9592	0.00043967	1576	PREDICTED: grpE protein homolog, mitochondrial [Jatropha curcas]>gi|643723127|gb|KDP32732.1| hypothetical protein JCGZ_12024 [Jatropha curcas]
Cluster-11055.135723	11.4467	3.95	1.4452	0.030092	1460	PREDICTED: D-3-phosphoglycerate dehydrogeNAse 1, chloroplastic-like [Nelumbo nucifera]
Cluster-11055.135830	0.31	2.97333	-2.5272	0.026349	3922	PREDICTED: histidine kiNAse 2-like [Fragaria vesca subsp. vesca]
Cluster-11055.135898	2.95	0.1	3.2593	0.004717	754	PREDICTED: protein XAP5 CIRCADIAN TIMEKEEPER [Phoenix dactylifera]
Cluster-11055.136004	0	0.6	-3.3151	0.0082615	1757	PREDICTED: probable zinc metalloprotease EGY1, chloroplastic [Cucumis sativus]>gi|700198749|gb|KGN53907.1| hypothetical protein Csa_4G187860 [Cucumis sativus]
Cluster-11055.136054	5.10667	10.7933	-1.0407	0.021409	1835	PREDICTED: ATP phosphoribosyltransferase 2, chloroplastic-like [Citrus sinensis]
Cluster-11055.13609	3.45	0.00666667	6.3291	2.2493e-14	1690	PREDICTED: 1-aminocyclopropane-1-carboxylate synthase 7-like [Malus domestica]
Cluster-11055.136096	0.503333	3.82667	-2.5482	0.0020263	1791	PREDICTED: RING-H2 finger protein ATL13 [Prunus mume]
Cluster-11055.136122	0.776667	0.0333333	3.2176	0.0042461	2170	PREDICTED: protein TWIN LOV 1 [Prunus mume]>gi|645229917|ref|XP_008221685.1| PREDICTED: protein TWIN LOV 1 [Prunus mume]
Cluster-11055.13623	0.256667	0	3.4722	0.0046454	3852	TMV resistance protein N, putative [Ricinus communis]>gi|223537309|gb|EEF38940.1| TMV resistance protein N, putative [Ricinus communis]
Cluster-11055.136399	0.0233333	1.14667	-4.5879	1.049e-08	3514	PREDICTED: putative pre-mRNA-splicing factor ATP-dependent RNA helicase DHX16 isoform X1 [Vitis vinifera]
Cluster-11055.136442	0.653333	0.02	3.5566	0.00071247	2782	PREDICTED: phospholipase A I [Prunus mume]
Cluster-11055.136577	8.63	2.42667	1.6833	0.041696	1054	ATP binding protein, putative [Ricinus communis]>gi|223542399|gb|EEF43941.1| ATP binding protein, putative [Ricinus communis]
Cluster-11055.136761	4.2	14.59	-1.7125	8.3529e-05	762	FAD-binding Berberine family protein [Theobroma cacao]>gi|508713198|gb|EOY05095.1| FAD-binding Berberine family protein [Theobroma cacao]
Cluster-11055.136770	0.156667	5.42333	-3.3609	0.0036674	2005	sucrose phosphate synthase protein 1 [Prunus persica]
Cluster-11055.136778	1.66	8.81333	-2.2265	0.000153	704	PREDICTED: auxin-induced protein 15A-like [NicotiaNA tomentosiformis]>gi|697132460|ref|XP_009620279.1| PREDICTED: auxin-induced protein 15A-like [NicotiaNA tomentosiformis]
Cluster-11055.136866	1.63333	3.45333	-1.0348	0.045329	1548	PREDICTED: nuclear ribonuclease Z [Prunus mume]
Cluster-11055.136906	5.44	1.92667	1.4685	0.0015141	2889	PREDICTED: carbonic anhydrase 2, partial [Prunus mume]
Cluster-11055.136922	0	0.44	-3.2862	0.0087959	1896	PREDICTED: scarecrow-like protein 3 [Prunus mume]
Cluster-11055.136962	0.433333	2.17667	-1.9776	0.046021	2474	Homeodomain-like superfamily protein, putative isoform 1 [Theobroma cacao]>gi|508774314|gb|EOY21570.1| Homeodomain-like superfamily protein, putative isoform 1 [Theobroma cacao]
Cluster-11055.137006	2.54667	5.41667	-1.0457	0.020338	1371	PREDICTED: DEAD-box ATP-dependent RNA helicase 57 isoform X1 [Malus domestica]
Cluster-11055.137081	0.0633333	1.39	-3.0273	0.010639	3010	PREDICTED: protein TPX2-like isoform X1 [Prunus mume]
Cluster-11055.137204	1.12	0.223333	2.0225	0.027799	2495	Leucine-rich repeat protein kiNAse family protein isoform 1 [Theobroma cacao]>gi|508699653|gb|EOX91549.1| Leucine-rich repeat protein kiNAse family protein isoform 1 [Theobroma cacao]
Cluster-11055.137242	0	0.726667	-4.7813	2.272e-06	4106	PREDICTED: BTB/POZ domain-containing protein FBL11-like [Pyrus x bretschneideri]
Cluster-11055.137466	4.35667	9.84	-1.1096	0.044744	1207	PREDICTED: exosome complex component RRP41 [Vitis vinifera]>gi|731421797|ref|XP_010661874.1| PREDICTED: exosome complex component RRP41 [Vitis vinifera]>gi|147867252|emb|CAN81194.1| hypothetical protein VITISV_022853 [Vitis vinifera]>gi|297745390|emb|CBI40470.3| unNAmed protein product [Vitis vinifera]
Cluster-11055.137546	1.60333	0.0533333	2.7592	0.039982	543	PREDICTED: acetyl-CoA carboxylase 1 [Cucumis sativus]>gi|778702480|ref|XP_011655208.1| PREDICTED: acetyl-CoA carboxylase 1 [Cucumis sativus]>gi|700195827|gb|KGN51004.1| hypothetical protein Csa_5G396020 [Cucumis sativus]
Cluster-11055.137553	0	1.28667	-3.144	0.015618	820	PREDICTED: transmembrane protein 56-B isoform X1 [Vitis vinifera]
Cluster-11055.13765	0	0.57	-4.3421	3.3929e-05	2895	PREDICTED: pentatricopeptide repeat-containing protein At2g27800, mitochondrial-like [Pyrus x bretschneideri]
Cluster-11055.137725	0.776667	2.38333	-1.5302	0.0020515	2634	PREDICTED: MATE efflux family protein 3, chloroplastic [Prunus mume]
Cluster-11055.137861	0	1.11667	-3.2256	0.01232	1237	PREDICTED: zinc finger protein WIP2-like [Sesamum indicum]
Cluster-11055.137884	3.20667	0.446667	2.2573	0.045603	568	PREDICTED: cationic amino acid transporter 2, vacuolar-like [Eucalyptus grandis]>gi|629125496|gb|KCW89921.1| hypothetical protein EUGRSUZ_A02135 [Eucalyptus grandis]
Cluster-11055.13791	1.34667	0.03	3.7046	0.00033115	1659	RNA-binding (RRM/RBD/RNP motif) family protein [Medicago truncatula]
Cluster-11055.137937	0.86	0	3.6025	0.0026312	1309	Adenosine 3'-phospho 5'-phosphosulfate transporter, putative [Ricinus communis]>gi|223529304|gb|EEF31273.1| Adenosine 3'-phospho 5'-phosphosulfate transporter, putative [Ricinus communis]
Cluster-11055.138149	1.14333	0.0666667	2.9129	0.0084303	1605	Geminivirus rep interacting kiNAse 2 [Theobroma cacao]>gi|508785779|gb|EOY33035.1| Geminivirus rep interacting kiNAse 2 [Theobroma cacao]
Cluster-11055.138161	4.45333	0.906667	2.2172	3.4703e-06	2122	PREDICTED: probable plastidic glucose transporter 3 [Malus domestica]
Cluster-11055.138212	0.32	0	3.6831	0.0017915	3172	PREDICTED: ethylene-overproduction protein 1 isoform X2 [Prunus mume]
Cluster-11055.138216	1.55333	3.72667	-1.1884	0.039523	1482	PREDICTED: B3 domain-containing protein Os12g0591400-like isoform X1 [Fragaria vesca subsp. vesca]
Cluster-11055.138277	19.4067	7.77	1.3162	5.9058e-08	1925	PREDICTED: protein ECERIFERUM 26-like [Vitis vinifera]
Cluster-11055.138533	7.76	2.17333	1.7039	0.027252	568	PREDICTED: G-type lectin S-receptor-like serine/threonine-protein kiNAse At4g27290 isoform X1 [Prunus mume]
Cluster-11055.138661	0	0.656667	-3.0608	0.020557	1275	PREDICTED: U3 small nucleolar RNA-associated protein 21 homolog [Prunus mume]
Cluster-11055.138797	1.76	0	4.193	0.00011971	1025	calcium-dependent protein kiNAse [Morus alba var. multicaulis]
Cluster-11055.138908	2.61333	0.703333	1.7743	0.014514	1814	PREDICTED: ankyrin repeat-containing protein At2g01680-like [Malus domestica]>gi|658051187|ref|XP_008361323.1| PREDICTED: ankyrin repeat-containing protein At2g01680-like [Malus domestica]
Cluster-11055.139066	0.24	0.00333333	3.2549	0.0060295	3626	PREDICTED: phosphatidylinositol-3-phosphatase myotubularin-1-like [Fragaria vesca subsp. vesca]
Cluster-11055.13908	3.77667	0.803333	1.9946	0.028448	1955	FAD-binding domain-containing family protein [Populus trichocarpa]>gi|550349675|gb|ERP67051.1| FAD-binding domain-containing family protein [Populus trichocarpa]
Cluster-11055.139080	3.55667	12.7233	-1.665	0.040253	1981	PREDICTED: probable inorganic phosphate transporter 1-9 [Vitis vinifera]
Cluster-11055.139368	2.18667	0.68	1.5659	0.035254	1694	PREDICTED: wall-associated receptor kiNAse 2-like [Malus domestica]
Cluster-11055.139380	2.68	0.163333	2.7199	0.03618	1256	PREDICTED: protein DEHYDRATION-INDUCED 19 homolog 4-like [Malus domestica]
Cluster-11055.13940	8.61667	0.61	3.3358	7.2671e-06	1245	PREDICTED: feruloyl CoA ortho-hydroxylase 1-like [Pyrus x bretschneideri]
Cluster-11055.139413	0.653333	6.38	-2.5688	0.017847	845	PREDICTED: phosphoinositide phosphatase SAC1 [Fragaria vesca subsp. vesca]
Cluster-11055.139435	0.536667	0	3.978	0.0003934	2396	PREDICTED: probable starch synthase 4, chloroplastic/amyloplastic isoform X2 [Jatropha curcas]
Cluster-11055.13950	0.436667	0.0633333	2.2541	0.047764	2486	PREDICTED: polyadenylate-binding protein 1 [Jatropha curcas]>gi|643706363|gb|KDP22495.1| hypothetical protein JCGZ_26326 [Jatropha curcas]
Cluster-11055.13963	4.03333	0.44	2.4273	0.040213	1425	PREDICTED: beta-glucosidase 12-like [Fragaria vesca subsp. vesca]
Cluster-11055.139781	0.93	6.89	-2.5223	0.0015425	717	PREDICTED: translatioNAlly-controlled tumor protein homolog [Vitis vinifera]
Cluster-11055.139806	2.13333	6.05333	-1.3952	0.038907	923	PREDICTED: tetrahydrocanNAbinolic acid synthase [Vitis vinifera]
Cluster-11055.139896	0	0.416667	-3.1009	0.017538	1780	PREDICTED: S-type anion channel SLAH3-like [Prunus mume]
Cluster-11055.140038	0	0.543333	-2.9123	0.034005	1562	TRNA-dihydrouridine synthase [Theobroma cacao]>gi|508699942|gb|EOX91838.1| TRNA-dihydrouridine synthase [Theobroma cacao]
Cluster-11055.140061	1.53667	3.97667	-1.271	0.039081	2830	PREDICTED: histone deacetylase 15 [Prunus mume]
Cluster-11055.140128	5.03	11.1567	-1.1104	0.000258	1332	PREDICTED: DNA replication complex GINS protein PSF2 [Fragaria vesca subsp. vesca]
Cluster-11055.140145	19.17	7.07333	1.4136	0.0059212	1056	PREDICTED: probable receptor-like protein kiNAse At5g15080 [Prunus mume]
Cluster-11055.140254	4.90667	17.2033	-1.6853	0.010628	1088	PREDICTED: protein COBRA [Cucumis sativus]
Cluster-11055.140255	0.51	6.07333	-2.8549	0.0036995	760	PREDICTED: protein COBRA-like [Cucumis melo]
Cluster-11055.140302	0.563333	2.02	-1.6992	0.015266	2021	Desiccation-related PCC13-62 [Gossypium arboreum]
Cluster-11055.140316	0.273333	1.28667	-1.9772	0.030565	5207	PREDICTED: NF-X1-type zinc finger protein NFXL1 [Prunus mume]
Cluster-11055.140339	1.14	0.06	2.621	0.045523	915	PREDICTED: wall-associated receptor kiNAse 2-like [Malus domestica]
Cluster-11055.140367	4.78333	10.1167	-1.0209	0.016467	1406	PREDICTED: pumilio homolog 23 isoform X3 [Populus euphratica]
Cluster-11055.140378	7.50333	2.49333	1.5314	0.00326	924	PREDICTED: methionine gamma-lyase [Nelumbo nucifera]
Cluster-11055.14038	43.1667	4.48667	2.7509	0.0032504	492	PREDICTED: disease resistance protein RPM1-like [Prunus mume]
Cluster-11055.140389	1.41667	0.00333333	5.7504	6.5294e-13	3271	PREDICTED: DNA-directed RNA polymerase III subunit rpc1 [Cucumis sativus]
Cluster-11055.140426	0	0.353333	-2.7917	0.047664	1613	PREDICTED: aspartic proteiNAse-like [Pyrus x bretschneideri]>gi|694351227|ref|XP_009357473.1| PREDICTED: aspartic proteiNAse-like [Pyrus x bretschneideri]
Cluster-11055.140528	25.2367	5.85	1.9677	0.0036268	1451	PREDICTED: putative transcription factor bHLH041 [Pyrus x bretschneideri]
Cluster-11055.140587	1.61333	0.08	3.0432	0.0078969	1447	PREDICTED: WAT1-related protein At5g40210-like isoform X2 [Prunus mume]
Cluster-11055.140608	2.63	0.623333	1.8849	0.016761	2022	PREDICTED: obg-like ATPase 1 [Prunus mume]
Cluster-11055.140691	0.706667	3.00333	-1.8403	0.039633	1182	PREDICTED: protein LOL1-like isoform X1 [Solanum tuberosum]>gi|565372527|ref|XP_006352844.1| PREDICTED: protein LOL1-like isoform X2 [Solanum tuberosum]>gi|565372529|ref|XP_006352845.1| PREDICTED: protein LOL1-like isoform X3 [Solanum tuberosum]
Cluster-11055.141017	17.55	4.77	1.7645	0.004407	1191	PREDICTED: adenylate kiNAse 4-like [Jatropha curcas]
Cluster-11055.141090	10.0667	1.61667	2.4115	0.00084283	1829	PREDICTED: UDP-glycosyltransferase 73D1 [Prunus mume]
Cluster-11055.141135	0.796667	0	5.1015	7.6418e-08	2928	PREDICTED: cysteine-rich receptor-like protein kiNAse 42 [Vitis vinifera]
Cluster-11055.141199	1.79667	5.73333	-1.5419	0.020557	983	PREDICTED: long chain acyl-CoA synthetase 1-like [Fragaria vesca subsp. vesca]
Cluster-11055.14124	0	1.70667	-4.6278	1.0709e-05	2299	PREDICTED: deoxynucleoside triphosphate triphosphohydrolase SAMHD1 homolog [Prunus mume]
Cluster-11055.141296	1.78667	0.2	2.6806	0.0036475	993	PREDICTED: enoyl-[acyl-carrier-protein] reductase [NADH] 1, chloroplastic-like [Prunus mume]
Cluster-11055.141377	1.61333	4.98667	-1.5305	0.0055395	1062	PREDICTED: protein PALE CRESS, chloroplastic [Prunus mume]
Cluster-11055.141381	0.01	1.07333	-4.2364	1.1031e-05	1902	PREDICTED: cysteine-rich receptor-like protein kiNAse 42 [Vitis vinifera]
Cluster-11055.141426	0.213333	3.37667	-2.9515	0.0074758	1121	conserved hypothetical protein [Ricinus communis]>gi|223545410|gb|EEF46915.1| conserved hypothetical protein [Ricinus communis]
Cluster-11055.141502	4.56333	1.62333	1.4454	0.0045258	2665	PREDICTED: LRR receptor-like serine/threonine-protein kiNAse GSO1-like [Citrus sinensis]
Cluster-11055.141521	0.9	0.0633333	2.6042	0.047885	1324	PREDICTED: ATP synthase subunit gamma, mitochondrial [Cucumis sativus]>gi|700208954|gb|KGN64050.1| hypothetical protein Csa_1G039160 [Cucumis sativus]
Cluster-11055.141637	0.166667	7.81333	-4.4383	1.6137e-07	2003	PREDICTED: patellin-4-like [Pyrus x bretschneideri]
Cluster-11055.141813	4.02333	16.2433	-1.7867	0.029206	405	PREDICTED: probable acyl-activating enzyme 1, peroxisomal isoform X1 [Fragaria vesca subsp. vesca]
Cluster-11055.142078	2.34667	12.66	-2.0662	0.020816	377	PREDICTED: auxin-induced protein 15A-like [Malus domestica]>gi|658019974|ref|XP_008345358.1| PREDICTED: auxin-induced protein 15A-like [Malus domestica]
Cluster-11055.142109	0.116667	2.66	-3.3094	0.002268	2881	HCO3- transporter family [Theobroma cacao]>gi|508784171|gb|EOY31427.1| HCO3- transporter family [Theobroma cacao]
Cluster-11055.142165	17.7833	2.27667	2.6923	7.2974e-05	992	PREDICTED: aminotransferase ALD1-like isoform X1 [Prunus mume]
Cluster-11055.142336	3.30333	0.253333	2.8489	0.010305	474	PREDICTED: DNA-directed RNA polymerase II subunit 1 [Cucumis sativus]>gi|778674691|ref|XP_011650276.1| PREDICTED: DNA-directed RNA polymerase II subunit 1 [Cucumis sativus]>gi|700200498|gb|KGN55631.1| hypothetical protein Csa_3G002510 [Cucumis sativus]
Cluster-11055.142351	2.41	0.206667	2.7658	0.0076158	1910	Zinc finger and BTB domain-containing 16 [Gossypium arboreum]
Cluster-11055.142365	2.79	10.53	-1.7684	0.012237	1458	PREDICTED: octanoyltransferase [Prunus mume]
Cluster-11055.14247	1.18	0.0666667	3.0541	0.0039483	1037	PREDICTED: C-termiNAl binding protein AN [Jatropha curcas]
Cluster-11055.14249	16.81	3.11667	2.1409	0.016203	477	PREDICTED: C-termiNAl binding protein AN-like [Populus euphratica]
Cluster-11055.142537	0.643333	0	2.8641	0.040405	1419	PREDICTED: transcription factor bHLH96-like [Nelumbo nucifera]
Cluster-11055.142567	0.506667	0	3.1475	0.015678	1519	PREDICTED: probable plastidic glucose transporter 3 [Malus domestica]
Cluster-11055.142579	12.76	3.80667	1.6989	0.00037426	974	PREDICTED: histone H3-like centromeric protein CNA1 [CameliNA sativa]
Cluster-11055.142662	0.08	3.17667	-3.855	0.00013292	2189	PREDICTED: probable inorganic phosphate transporter 1-9 [Vitis vinifera]
Cluster-11055.142673	3.13333	1.06	1.5034	0.0077397	1157	PREDICTED: transposon Tf2-1 polyprotein isoform X1 [Beta vulgaris subsp. vulgaris]
Cluster-11055.142716	24.2933	6.76667	1.7044	0.024043	2107	PREDICTED: solute carrier family 35 member F1-like [Prunus mume]
Cluster-11055.142747	5.59	0.286667	3.0471	0.0062986	463	Similar to serine/threonine kiNAses [Arabidopsis thaliaNA]
Cluster-11055.142818	5.34333	13.18	-1.2328	0.0026882	791	Yos1-like protein [Theobroma cacao]>gi|508715427|gb|EOY07324.1| Yos1-like protein [Theobroma cacao]
Cluster-11055.142879	0	0.43	-4.1246	0.00013116	3148	RNA polymerase beta' subunit protein (chloroplast) [Ficus sp. Moore 315]
Cluster-11055.142952	0.483333	3.43333	-2.3686	0.011215	1052	PREDICTED: gibberellin 2-beta-dioxygeNAse 8-like [Cicer arietinum]
Cluster-11055.142964	1.16	0	4.8778	1.1164e-06	2344	PREDICTED: G-type lectin S-receptor-like serine/threonine-protein kiNAse CES101 isoform X1 [Nelumbo nucifera]
Cluster-11055.142982	0.53	2.21667	-1.9002	0.0017863	1819	PREDICTED: ubiquitin-conjugating enzyme E2 22 [Prunus mume]>gi|645270883|ref|XP_008240658.1| PREDICTED: ubiquitin-conjugating enzyme E2 22 [Prunus mume]>gi|645270885|ref|XP_008240659.1| PREDICTED: ubiquitin-conjugating enzyme E2 22 [Prunus mume]
Cluster-11055.143144	0.563333	3.51333	-2.5025	2.4205e-07	2624	PREDICTED: probable leucine-rich repeat receptor-like protein kiNAse At1g68400 [Prunus mume]
Cluster-11055.143278	4.10667	0.416667	2.6085	0.014803	834	PREDICTED: serine/threonine-protein kiNAse AFC3 isoform X1 [Prunus mume]
Cluster-11055.143481	0	0.89	-4.3426	3.3391e-05	1954	PREDICTED: TMV resistance protein N-like isoform X1 [Prunus mume]>gi|645260380|ref|XP_008235804.1| PREDICTED: TMV resistance protein N-like isoform X1 [Prunus mume]>gi|645260382|ref|XP_008235805.1| PREDICTED: TMV resistance protein N-like isoform X1 [Prunus mume]
Cluster-11055.143806	0.64	0	4.0239	0.0002822	1900	PREDICTED: aminotransferase ALD1-like isoform X2 [Prunus mume]
Cluster-11055.143966	0.986667	0.103333	2.409	0.040147	1305	PREDICTED: putative transporter arsB [Vitis vinifera]
Cluster-11055.144176	0	0.563333	-3.9531	0.00036834	2260	PREDICTED: transmembrane protein 87A-like [Malus domestica]
Cluster-11055.144239	2.17333	0	3.9983	0.00045951	1082	PREDICTED: tobamovirus multiplication protein 1-like [Prunus mume]
Cluster-11055.144354	0.216667	0	2.9354	0.032233	3134	PREDICTED: probable ATP-dependent DNA helicase HFM1, partial [Prunus mume]
Cluster-11055.14444	3.83333	0.35	2.6477	0.013773	481	Enoyl-[acyl-carrier-protein] reductase [NADH], chloroplastic [Gossypium arboreum]
Cluster-11055.144558	0	0.496667	-2.8599	0.038696	1270	PREDICTED: casein kiNAse I-like isoform X1 [Malus domestica]
Cluster-11055.144747	0	2.96	-6.0564	3.8275e-12	2344	PREDICTED: protein LYK5-like [Jatropha curcas]>gi|643731118|gb|KDP38456.1| hypothetical protein JCGZ_04381 [Jatropha curcas]
Cluster-11055.144766	0	0.74	-4.4319	2.9228e-05	3374	PREDICTED: phospholipase A I [Prunus mume]
Cluster-11055.144779	19.6467	5.04333	1.7744	0.028682	902	GCR2-like 1 [Theobroma cacao]>gi|508700131|gb|EOX92027.1| GCR2-like 1 [Theobroma cacao]
Cluster-11055.144958	1.56667	0	3.1114	0.017203	576	flavonoid prenyltransferase [Maclura tricuspidata]
Cluster-11055.145172	0.84	0.04	2.7096	0.047666	852	ERD (early-responsive to dehydration stress) family protein [Theobroma cacao]>gi|508701382|gb|EOX93278.1| ERD (early-responsive to dehydration stress) family protein [Theobroma cacao]
Cluster-11055.145246	0	0.54	-3.0078	0.025046	1635	PREDICTED: fasciclin-like arabinogalactan protein 7 [Vitis vinifera]>gi|147823112|emb|CAN73020.1| hypothetical protein VITISV_004046 [Vitis vinifera]
Cluster-11055.145351	7.08	0.693333	2.5243	0.030157	1105	chalcone isomerase [Morus alba]>gi|656339653|gb|AID16081.1| chalcone isomerase [Morus alba]
Cluster-11055.14567	0.383333	0	3.4892	0.0040656	2235	PREDICTED: alpha-dioxygeNAse 1 [Vitis vinifera]
Cluster-11055.145676	0.01	0.546667	-2.7581	0.040514	1445	Phospholipase A 2A, IIA,PLA2A, putative [Theobroma cacao]>gi|508719075|gb|EOY10972.1| Phospholipase A 2A, IIA,PLA2A, putative [Theobroma cacao]
Cluster-11055.145774	5.23	1.21333	1.9857	0.0023168	1283	Receptor protein kiNAse 1 [Theobroma cacao]>gi|508724783|gb|EOY16680.1| Receptor protein kiNAse 1 [Theobroma cacao]
Cluster-11055.145985	0	0.886667	-3.074	0.020074	1103	PREDICTED: mitochondrial uncoupling protein 2 [Fragaria vesca subsp. vesca]
Cluster-11055.146374	0	0.416667	-3.4345	0.0047314	2153	PREDICTED: pentatricopeptide repeat-containing protein At3g61360-like isoform X2 [Prunus mume]
Cluster-11055.14644	1.91333	0.44	1.8612	0.04111	2410	Rab escort protein [Theobroma cacao]>gi|508698773|gb|EOX90669.1| Rab escort protein [Theobroma cacao]
Cluster-11055.146485	0.98	0.04	3.005	0.013319	1217	PREDICTED: beta-glucosidase 12-like [Fragaria vesca subsp. vesca]
Cluster-11055.146514	0.85	0.0633333	2.6391	0.028353	2138	PREDICTED: subtilisin-like protease [Prunus mume]>gi|645267821|ref|XP_008239250.1| PREDICTED: subtilisin-like protease [Prunus mume]>gi|645267823|ref|XP_008239251.1| PREDICTED: subtilisin-like protease [Prunus mume]
Cluster-11055.146547	1.84333	4.79	-1.2998	0.026483	1994	PREDICTED: glucan endo-1,3-beta-glucosidase 1 [Prunus mume]
Cluster-11055.146588	7.77333	1.06	2.4821	0.0027963	1490	dihydroflavonol 4-reductase [Humulus lupulus]
Cluster-11055.146604	5.48333	0.796667	2.3293	0.020024	611	PREDICTED: glutathione S-transferase U9-like [Vitis vinifera]
Cluster-11055.146613	0	1.25667	-5.1673	4.3491e-08	2513	PREDICTED: DEAD-box ATP-dependent RNA helicase 42 [Fragaria vesca subsp. vesca]
Cluster-11055.146619	0.0333333	0.593333	-2.7595	0.025195	2142	PREDICTED: myosin-11 isoform X1 [Cucumis melo]
Cluster-11055.146685	1.69333	0.103333	2.7986	0.022269	1536	PREDICTED: beta-glucosidase 12-like [Fragaria vesca subsp. vesca]
Cluster-11055.146688	1.11	0	3.973	0.00044522	1421	PREDICTED: beta-glucosidase 12-like [Fragaria vesca subsp. vesca]
Cluster-11055.146825	1.29333	0.08	2.7966	0.020531	2133	AMP-dependent synthetase and ligase family protein [Theobroma cacao]>gi|508711235|gb|EOY03132.1| AMP-dependent synthetase and ligase family protein [Theobroma cacao]
Cluster-11055.146862	7.02	0.396667	3.7921	5.7156e-11	2626	PREDICTED: probable rhamnogalacturoNAte lyase B [Prunus mume]
Cluster-11055.146889	5.72333	2.30667	1.2662	0.038696	1650	serine/threonine-protein kiNAse cx32, putative [Ricinus communis]>gi|223539105|gb|EEF40701.1| serine/threonine-protein kiNAse cx32, putative [Ricinus communis]
Cluster-11055.146909	0.0366667	0.59	-2.5888	0.041966	2123	PREDICTED: putative uridine kiNAse C227.14 [Cucumis sativus]>gi|700194840|gb|KGN50017.1| hypothetical protein Csa_5G149860 [Cucumis sativus]
Cluster-11055.146942	4.47667	0.613333	2.5885	0.00026162	1884	PREDICTED: probable flavin-containing monooxygeNAse 1 [Vitis vinifera]
Cluster-11055.146956	1.87667	0.36	2.1804	0.0015351	2838	PREDICTED: receptor-like protein 12 [Cucumis sativus]
Cluster-11055.146970	1.45333	0.01	3.9306	0.00033661	1484	PREDICTED: putative disease resistance protein RGA1 [Sesamum indicum]
Cluster-11055.146987	63.5967	5.4	3.1662	8.4192e-06	905	PREDICTED: late embryogenesis abundant protein 2 [Prunus mume]
Cluster-11055.147076	14.93	2.95667	2.2743	1.3166e-08	1100	PREDICTED: beta-glucosidase 12-like [Fragaria vesca subsp. vesca]
Cluster-11055.147203	0.753333	0	4.2027	0.0001639	3398	PREDICTED: G-type lectin S-receptor-like serine/threonine-protein kiNAse RLK1 [Prunus mume]
Cluster-11055.147313	0.543333	0	4.002	0.00035612	2479	PREDICTED: glutamyl-tRNA(Gln) amidotransferase subunit A, mitochondrial-like isoform X3 [Gossypium raimondii]>gi|763810817|gb|KJB77719.1| hypothetical protein B456_012G153500 [Gossypium raimondii]
Cluster-11055.147359	5.64333	1.49333	1.8626	3.6329e-05	1915	Senescence-related gene 1, putative [Theobroma cacao]>gi|508780584|gb|EOY27840.1| Senescence-related gene 1, putative [Theobroma cacao]
Cluster-11055.147364	0	0.49	-2.8321	0.044472	2308	PREDICTED: cell division control protein 48 homolog B-like [Citrus sinensis]
Cluster-11055.147418	4.06667	1.88333	1.1111	0.0037175	2089	PREDICTED: TSL-kiNAse interacting protein 1 isoform X2 [Malus domestica]>gi|658032058|ref|XP_008351522.1| PREDICTED: TSL-kiNAse interacting protein 1-like isoform X2 [Malus domestica]
Cluster-11055.147421	32.2833	10.9833	1.4792	0.035747	372	conserved hypothetical protein [Ricinus communis]>gi|223533131|gb|EEF34889.1| conserved hypothetical protein [Ricinus communis]
Cluster-11055.147488	10.4233	1.73667	2.3244	0.0034337	525	PREDICTED: NAD(H) kiNAse 1 isoform X2 [Prunus mume]
Cluster-11055.147513	0	0.52	-2.9627	0.029152	1660	PREDICTED: flap endonuclease GEN-like 2 [Jatropha curcas]
Cluster-11055.147794	1.11667	0.136667	2.4116	0.027148	1658	PREDICTED: glutamate receptor 3.5 isoform X1 [Fragaria vesca subsp. vesca]
Cluster-11055.147803	0.126667	2.32	-2.8634	0.019337	1051	PREDICTED: ATPase family AAA domain-containing protein At1g05910 isoform X1 [Jatropha curcas]>gi|643736511|gb|KDP42801.1| hypothetical protein JCGZ_23743 [Jatropha curcas]
Cluster-11055.147845	0.0433333	0.37	-2.4391	0.025552	2778	PREDICTED: disease resistance protein RPM1-like isoform X2 [Pyrus x bretschneideri]
Cluster-11055.147871	8.55	2.79667	1.5626	0.0074817	1734	PREDICTED: plastocyanin [Jatropha curcas]>gi|643728931|gb|KDP36868.1| hypothetical protein JCGZ_08159 [Jatropha curcas]
Cluster-11055.147890	0.536667	0.0233333	2.8106	0.033134	1276	DNA binding protein, putative [Ricinus communis]>gi|223530576|gb|EEF32454.1| DNA binding protein, putative [Ricinus communis]
Cluster-11055.147910	0.37	2.98333	-2.6037	0.0020561	1934	PREDICTED: LOW QUALITY PROTEIN: uncharacterized protein LOC103441484 [Malus domestica]
Cluster-11055.147969	7.21333	2.31667	1.6107	2.2646e-05	1109	PREDICTED: wall-associated receptor kiNAse-like 1 [Pyrus x bretschneideri]
Cluster-11055.148110	2.64	0.456667	2.2993	0.00084377	1814	PREDICTED: solute carrier family 35 member F1-like [Prunus mume]
Cluster-11055.148522	0.936667	3.12333	-1.5819	0.024457	1235	KiNAse interacting family protein, putative isoform 1 [Theobroma cacao]>gi|590718294|ref|XP_007050782.1| KiNAse interacting family protein, putative isoform 1 [Theobroma cacao]>gi|508703042|gb|EOX94938.1| KiNAse interacting family protein, putative isoform 1 [Theobroma cacao]>gi|508703043|gb|EOX94939.1| KiNAse interacting family protein, putative isoform 1 [Theobroma cacao]
Cluster-11055.148567	6.12667	1.09	2.1745	0.020944	2237	PREDICTED: UPF0392 protein At1g27200-like [Citrus sinensis]
Cluster-11055.148622	3.79	0.05	4.7819	9.2601e-08	1193	chalcone synthase, partial [Ribes uva-crispa]
Cluster-11055.148869	6.48667	1.15	2.2777	0.0014231	925	G-type lectin S-receptor-like serine/threonine-protein kiNAse [Glycine soja]
Cluster-11055.149051	1.42333	0.0266667	3.6397	0.0011836	2066	PREDICTED: 1,4-alpha-glucan-branching enzyme 2-2, chloroplastic/amyloplastic [Populus euphratica]
Cluster-11055.149142	0.7	0.0566667	2.8848	0.0042637	2662	PREDICTED: WD repeat-containing protein 91 homolog [Prunus mume]
Cluster-11055.149224	0.273333	0	2.8225	0.044585	2019	PREDICTED: cell cycle checkpoint protein RAD17 [Prunus mume]
Cluster-11055.149315	8.09333	1.46333	2.3718	6.7596e-07	1929	Sulfate transporter 91 [Theobroma cacao]>gi|508709085|gb|EOY00982.1| Sulfate transporter 91 [Theobroma cacao]
Cluster-11055.149363	1.24	0.183333	2.3843	0.0070604	2249	PREDICTED: serine/threonine-protein kiNAse Nek3-like isoform X2 [Prunus mume]
Cluster-11055.149486	17.7433	3.98333	1.9995	0.004237	794	PREDICTED: thioredoxin F-type, chloroplastic-like [Cucumis melo]
Cluster-11055.149497	1.29333	0.133333	2.4368	0.044473	878	PREDICTED: lysine-specific demethylase JMJ706-like isoform X2 [Populus euphratica]
Cluster-11055.149568	0	0.573333	-3.6121	0.0025934	2503	Beta-amylase [Medicago truncatula]
Cluster-11055.149608	0.543333	0	4.1456	0.00013116	2320	PREDICTED: TMV resistance protein N-like isoform X1 [TareNAya hassleriaNA]
Cluster-11055.14961	0.0966667	1.13	-2.6606	0.015552	1653	PREDICTED: peroxisomal adenine nucleotide carrier 1-like [Fragaria vesca subsp. vesca]
Cluster-11055.149696	0.316667	0	2.9207	0.03362	2155	PREDICTED: protein FAR1-RELATED SEQUENCE 5 [Prunus mume]
Cluster-11055.149697	0.00333333	0.213333	-2.8835	0.036305	2752	PREDICTED: protein FAR1-RELATED SEQUENCE 5 [Prunus mume]
Cluster-11055.149796	0	0.263333	-3.1141	0.016643	2704	PREDICTED: pentatricopeptide repeat-containing protein At1g62720-like [Pyrus x bretschneideri]
Cluster-11055.149972	0.463333	0	4.2541	7.0115e-05	2940	PREDICTED: probable rhamnogalacturoNAte lyase B [Prunus mume]
Cluster-11055.149973	0.89	0	4.6646	5.3992e-06	2511	PREDICTED: probable rhamnogalacturoNAte lyase B [Prunus mume]
Cluster-11055.150006	1.71333	0.163333	2.5573	0.030614	1091	DYNAMIN-like 1E isoform 3 [Theobroma cacao]>gi|508776842|gb|EOY24098.1| DYNAMIN-like 1E isoform 3 [Theobroma cacao]
Cluster-11055.150528	0.373333	0	3.2324	0.011249	1878	PREDICTED: 1,4-alpha-glucan-branching enzyme 2-2, chloroplastic/amyloplastic [Populus euphratica]
Cluster-11055.150543	1.16	0.0966667	2.9236	0.0035037	1511	4-diphosphocytidyl-2C-methyl-D-erythritol kiNAse [Arabidopsis thaliaNA]
Cluster-11055.150548	0.893333	0.0466667	3.1367	0.0029459	1403	PREDICTED: benzyl alcohol O-benzoyltransferase-like [Malus domestica]
Cluster-11055.150645	0	0.183333	-3.0721	0.019242	3595	PREDICTED: receptor-like protein 12 [Prunus mume]
Cluster-11055.150979	0.82	0.09	2.5821	0.031064	1226	PREDICTED: LOW QUALITY PROTEIN: uncharacterized protein LOC103325393 [Prunus mume]
Cluster-11055.151112	0.726667	0	5.7318	3.3407e-10	6482	PREDICTED: CST complex subunit CTC1 [Malus domestica]
Cluster-11055.151229	9.82333	1.38667	2.4437	0.005801	409	PREDICTED: mitochondrial phosphate carrier protein 1, mitochondrial [Beta vulgaris subsp. vulgaris]>gi|870849315|gb|KMT01578.1| hypothetical protein BVRB_9g215740 [Beta vulgaris subsp. vulgaris]
Cluster-11055.151335	0.54	2.29	-1.9506	2.745e-05	2373	PREDICTED: probable flavin-containing monooxygeNAse 1-like [Glycine max]
Cluster-11055.151355	5.43333	1.19333	2.0772	0.0022414	822	conserved hypothetical protein [Ricinus communis]>gi|223528305|gb|EEF30351.1| conserved hypothetical protein [Ricinus communis]
Cluster-11055.151431	4.68	2.10333	1.147	0.015842	3165	PREDICTED: pentatricopeptide repeat-containing protein At2g17140 [Prunus mume]
Cluster-11055.1515	0	1.05667	-4.0164	0.00045023	2809	PREDICTED: endoribonuclease Dicer homolog 3 [Prunus mume]
Cluster-11055.151807	0.95	0.0433333	2.8611	0.023685	1567	Embryonic protein DC-8 [Glycine soja]
Cluster-11055.151865	0	1.31	-3.2822	0.0087946	771	ATPP2-A13, putative [Ricinus communis]>gi|223549950|gb|EEF51437.1| ATPP2-A13, putative [Ricinus communis]
Cluster-11055.151881	2.20333	0.596667	1.8364	7.812e-05	4311	PREDICTED: cation/H(+) antiporter 15-like isoform X3 [Vitis vinifera]
Cluster-11055.151912	0.46	0	2.9679	0.028726	1472	PREDICTED: probable iNActive purple acid phosphatase 16 [Prunus mume]
Cluster-11055.151943	0.61	3.12333	-2.1055	0.0054965	2515	PREDICTED: putative pentatricopeptide repeat-containing protein At4g17915 [Prunus mume]>gi|645245561|ref|XP_008228938.1| PREDICTED: putative pentatricopeptide repeat-containing protein At4g17915 [Prunus mume]
Cluster-11055.152011	28.0533	2.94	3.2083	3.2024e-31	931	putative allergen Pru du 1.05 [Prunus dulcis x Prunus persica]
Cluster-11055.152081	0	0.476667	-2.8012	0.046948	1399	cytochrome P450 71AP13 [Prunus mume]
Cluster-11055.152155	5.32333	0.776667	2.3688	0.010078	1434	flavin-containing monooxygeNAse family protein [Populus trichocarpa]>gi|550336279|gb|ERP59369.1| flavin-containing monooxygeNAse family protein [Populus trichocarpa]
Cluster-11055.15242	1.21667	0	4.8438	8.2696e-07	1720	PREDICTED: alpha-dioxygeNAse 1-like [Nelumbo nucifera]
Cluster-11055.152434	0.01	1.29333	-5.2611	8.4457e-10	3452	PREDICTED: putative pre-mRNA-splicing factor ATP-dependent RNA helicase DHX16 isoform X1 [Vitis vinifera]
Cluster-11055.152501	0	0.873333	-5.574	5.1752e-10	4457	PREDICTED: endoribonuclease Dicer homolog 3 [Prunus mume]
Cluster-11055.152785	6.74	1.97	1.7193	0.00020315	1111	PREDICTED: cell wall / vacuolar inhibitor of fructosidase 2-like [Malus domestica]
Cluster-11055.152845	4.17	0.946667	1.9276	0.019202	610	PREDICTED: protein SPA, chloroplastic [Jatropha curcas]>gi|643729000|gb|KDP36937.1| hypothetical protein JCGZ_08228 [Jatropha curcas]
Cluster-11055.152850	0	1.18333	-2.9936	0.025538	747	PREDICTED: cation/H(+) antiporter 15-like isoform X2 [NicotiaNA tomentosiformis]
Cluster-11055.152993	1.82	0.426667	1.8996	0.014768	1364	4-diphosphocytidyl-2C-methyl-D-erythritol kiNAse [Arabidopsis thaliaNA]
Cluster-11055.153279	0.84	0	3.5302	0.0041125	2131	PREDICTED: carotenoid 9,10(9',10')-cleavage dioxygeNAse 1-like [Citrus sinensis]
Cluster-11055.153353	0.326667	0	3.1582	0.015103	2243	PREDICTED: abnormal spindle-like microcephaly-associated protein homolog [Fragaria vesca subsp. vesca]
Cluster-11055.153537	1.76333	0.686667	1.3075	0.038215	2922	PREDICTED: TATA box-binding protein-associated factor RNA polymerase I subunit B [Prunus mume]
Cluster-11055.153601	0	0.4	-3.2669	0.0098371	2304	PREDICTED: fanconi-associated nuclease 1 homolog isoform X1 [Gossypium raimondii]>gi|763762770|gb|KJB30024.1| hypothetical protein B456_005G127900 [Gossypium raimondii]
Cluster-11055.153667	1.66	0.486667	1.6356	0.030241	2386	PREDICTED: putative receptor-like protein kiNAse At4g00960 [Populus euphratica]
Cluster-11055.153802	0.756667	0	4.4914	1.3357e-05	2194	PREDICTED: WAT1-related protein At3g28050-like isoform X1 [Prunus mume]>gi|645230070|ref|XP_008221762.1| PREDICTED: WAT1-related protein At3g28050-like isoform X1 [Prunus mume]
Cluster-11055.153878	0	0.74	-3.2378	0.01059	1204	Cytochrome P450, putative [Theobroma cacao]>gi|508728224|gb|EOY20121.1| Cytochrome P450, putative [Theobroma cacao]
Cluster-11055.154373	0.01	0.6	-3.4955	0.0025984	2560	aquaporin NIP6.1 family protein [Populus trichocarpa]>gi|550347278|gb|EEE82602.2| aquaporin NIP6.1 family protein [Populus trichocarpa]
Cluster-11055.154425	5.24	0.1	3.9085	0.00015037	1273	NAD(P)-linked oxidoreductase superfamily protein [Theobroma cacao]>gi|508775608|gb|EOY22864.1| NAD(P)-linked oxidoreductase superfamily protein [Theobroma cacao]
Cluster-11055.154716	9.83	1.40333	2.5033	0.0014979	422	conserved hypothetical protein [Ricinus communis]>gi|223547694|gb|EEF49187.1| conserved hypothetical protein [Ricinus communis]
Cluster-11055.154741	1.01333	0.03	3.6157	0.00034675	2006	PREDICTED: probable LRR receptor-like serine/threonine-protein kiNAse At4g08850 isoform X1 [Gossypium raimondii]
Cluster-11055.154938	0.04	1.04667	-3.0362	0.0090339	1297	PREDICTED: serine/threonine-protein kiNAse AFC2-like [Prunus mume]
Cluster-11055.154947	0.553333	0	4.1714	0.00014059	2858	PREDICTED: glutamate receptor 3.6-like [Pyrus x bretschneideri]
Cluster-11055.155077	2.70333	0	3.1164	0.017335	451	Tetratricopeptide repeat-like superfamily protein isoform 2 [Theobroma cacao]>gi|508779011|gb|EOY26267.1| Tetratricopeptide repeat-like superfamily protein isoform 2 [Theobroma cacao]
Cluster-11055.155389	2.00333	0.0766667	2.8075	0.034901	1868	PREDICTED: short-chain dehydrogeNAse TIC 32, chloroplastic-like [Prunus mume]
Cluster-11055.155548	0.83	0.156667	2.0216	0.035984	1854	Cytochrome P450, putative [Theobroma cacao]>gi|508777294|gb|EOY24550.1| Cytochrome P450, putative [Theobroma cacao]
Cluster-11055.155665	0	0.263333	-3.4867	0.0041267	4252	PREDICTED: pentatricopeptide repeat-containing protein At1g06710, mitochondrial [Prunus mume]
Cluster-11055.155678	0	0.286667	-3.3373	0.0072111	2910	PREDICTED: putative pentatricopeptide repeat-containing protein At5g37570 [Vitis vinifera]
Cluster-11055.155693	11.38	0.723333	2.6727	0.038084	336	PREDICTED: putative 12-oxophytodienoate reductase 11 [Pyrus x bretschneideri]
Cluster-11055.155845	0.913333	4.72333	-2.1301	0.0021539	844	Cytochrome P450 71A1 [Theobroma cacao]>gi|508775027|gb|EOY22283.1| Cytochrome P450 71A1 [Theobroma cacao]
Cluster-11055.155909	0	0.516667	-3.005	0.024399	1398	xyloglucan endotransglycosylase/hydrolase precursor XTH-38 [Populus tremula x Populus tremuloides]
Cluster-11055.156099	0.71	0	3.3227	0.0086682	1592	PREDICTED: homeobox-leucine zipper protein HOX11 [Vitis vinifera]
Cluster-11055.156807	0	0.5	-3.3012	0.0082485	1721	PREDICTED: LOW QUALITY PROTEIN: intracellular protein transport protein USO1 [Prunus mume]
Cluster-11055.157057	0.336667	0	2.897	0.035296	1641	dehydration-responsive family protein [Populus trichocarpa]>gi|550338727|gb|ERP60944.1| dehydration-responsive family protein [Populus trichocarpa]
Cluster-11055.157280	0.653333	0.113333	2.1228	0.043681	1914	PREDICTED: cytochrome P450 714C2-like [Prunus mume]
Cluster-11055.157289	0.00333333	0.883333	-3.392	0.0058187	1187	mitochondrial substrate carrier family protein [Populus trichocarpa]>gi|550327678|gb|ERP55186.1| mitochondrial substrate carrier family protein [Populus trichocarpa]
Cluster-11055.15738	0	1.17667	-4.0218	0.00027425	1359	PREDICTED: WRKY transcription factor 1 [Prunus mume]>gi|645247530|ref|XP_008229879.1| PREDICTED: WRKY transcription factor 1 [Prunus mume]>gi|645247532|ref|XP_008229880.1| PREDICTED: WRKY transcription factor 1 [Prunus mume]>gi|645247534|ref|XP_008229881.1| PREDICTED: WRKY transcription factor 1 [Prunus mume]
Cluster-11055.157689	0.23	8.81333	-3.5045	0.001219	500	2-noNAprenyl-3-methyl-6-methoxy-1,4-benzoquinol hydroxylase [Theobroma cacao]>gi|508720873|gb|EOY12770.1| 2-noNAprenyl-3-methyl-6-methoxy-1,4-benzoquinol hydroxylase [Theobroma cacao]
Cluster-11055.15849	3.54	0	5.3619	8.876e-09	1058	Clavata3/esr-related 20, putative [Theobroma cacao]>gi|508701399|gb|EOX93295.1| Clavata3/esr-related 20, putative [Theobroma cacao]
Cluster-11055.15859	0.3	1.16	-1.7514	0.020178	4125	PREDICTED: receptor-like protein kiNAse HAIKU2 [Prunus mume]
Cluster-11055.158853	1.42	6.96333	-1.9878	0.040399	912	PREDICTED: protein ALUMINUM SENSITIVE 3 [Prunus mume]
Cluster-11055.1591	0	1.20333	-4.04	0.00025141	1357	F11A6.3 protein, putative isoform 1 [Theobroma cacao]>gi|508784691|gb|EOY31947.1| F11A6.3 protein, putative isoform 1 [Theobroma cacao]
Cluster-11055.159459	0.0133333	0.6	-3.0844	0.013814	2014	PREDICTED: serine/threonine-protein phosphatase 7-like isoform X4 [Fragaria vesca subsp. vesca]
Cluster-11055.159620	0.45	0	3.732	0.0015228	2766	PREDICTED: WD repeat-containing protein WRAP73-like [Citrus sinensis]
Cluster-11055.159651	2.14667	0.0533333	4.0479	8.4967e-06	1225	PREDICTED: LOW QUALITY PROTEIN: transcription factor MYB12 [Elaeis guineensis]
Cluster-11055.160259	0.256667	1.62667	-2.2532	0.020829	1608	alpha-galactosidase/alpha-n-acetylgalactosaminidase, putative [Ricinus communis]>gi|223535102|gb|EEF36784.1| alpha-galactosidase/alpha-n-acetylgalactosaminidase, putative [Ricinus communis]
Cluster-11055.16043	0.29	0	3.4811	0.0042131	2898	Kinesin heavy chain, putative [Ricinus communis]>gi|223550878|gb|EEF52364.1| Kinesin heavy chain, putative [Ricinus communis]
Cluster-11055.16090	0	0.143333	-3.256	0.0097615	4970	PREDICTED: putative pentatricopeptide repeat-containing protein At1g13630 [Pyrus x bretschneideri]
Cluster-11055.16313	1.79	0.22	2.5817	0.0048069	3190	Oxidative stress 3, putative isoform 1 [Theobroma cacao]>gi|508779697|gb|EOY26953.1| Oxidative stress 3, putative isoform 1 [Theobroma cacao]
Cluster-11055.16378	0.373333	0.0533333	2.3448	0.0060682	5087	PREDICTED: DNA-directed RNA polymerase III subunit rpc1 [Cucumis sativus]
Cluster-11055.16426	17.98	5.09667	1.6822	0.023226	764	PREDICTED: calmodulin-like protein 11 [Pyrus x bretschneideri]
Cluster-11055.16477	0	0.81	-3.7185	0.001505	1746	PREDICTED: psbP domain-containing protein 3, chloroplastic-like isoform X1 [Glycine max]
Cluster-11055.1668	0.94	0	4.2022	0.00012792	1938	Calcium-activated outward-rectifying potassium channel, putative [Ricinus communis]>gi|223525894|gb|EEF28311.1| Calcium-activated outward-rectifying potassium channel, putative [Ricinus communis]
Cluster-11055.16800	2.84	0.05	3.523	0.0015179	741	PREDICTED: probable F-box protein At4g22030 [Pyrus x bretschneideri]
Cluster-11055.16801	17.02	2.68667	2.4028	0.0018776	1061	PREDICTED: probable F-box protein At4g22030 [Prunus mume]
Cluster-11055.16830	0.0233333	0.433333	-2.8558	0.021356	2306	PREDICTED: ubiquitin-conjugating enzyme E2 22-like [Malus domestica]>gi|658000168|ref|XP_008392531.1| PREDICTED: ubiquitin-conjugating enzyme E2 22-like [Malus domestica]>gi|658000170|ref|XP_008392532.1| PREDICTED: ubiquitin-conjugating enzyme E2 22-like [Malus domestica]
Cluster-11055.16982	2.03	4.60333	-1.1425	0.0001483	2495	PREDICTED: LOW QUALITY PROTEIN: uncharacterized protein LOC103448004 [Malus domestica]
Cluster-11055.17157	7.79667	2.14	1.7591	0.0042951	993	PREDICTED: protein PROTON GRADIENT REGULATION 5, chloroplastic [Fragaria vesca subsp. vesca]
Cluster-11055.17348	44.5367	6.01333	2.5708	0.00042824	820	flavonoid prenyltransferase [Maclura tricuspidata]
Cluster-11055.17351	53.8733	7.93	2.5607	3.453e-05	744	flavonoid prenyltransferase [Maclura tricuspidata]
Cluster-11055.17353	3.89333	0.44	2.8503	4.3094e-05	1242	flavonoid prenyltransferase [Maclura tricuspidata]
Cluster-11055.17388	0	0.216667	-2.7963	0.048577	3577	PREDICTED: disease resistance protein RGA2-like [Malus domestica]
Cluster-11055.17401	0	1.64	-3.8706	0.00071089	1087	PREDICTED: F-box protein FBW2 [Prunus mume]
Cluster-11055.17672	5.15333	1.82667	1.4876	3.4645e-07	2412	PREDICTED: subtilisin-like protease [Prunus mume]
Cluster-11055.17741	32.7267	8.69333	1.8491	7.7584e-05	526	PREDICTED: non-specific lipid-transfer protein 1-like [Eucalyptus grandis]>gi|629123935|gb|KCW88360.1| hypothetical protein EUGRSUZ_A00746 [Eucalyptus grandis]
Cluster-11055.17760	10.93	4.28667	1.3366	0.00041608	1265	PREDICTED: peroxidase 43 [Malus domestica]
Cluster-11055.17836	1.88	0	3.0052	0.024868	505	F-box plant-like protein, putative [Medicago truncatula]
Cluster-11055.17849	0.24	0.00333333	2.7845	0.049501	2068	Oxidoreductases, acting on the aldehyde or oxo group of donors, NAD or NADP as acceptor,copper ion binding [Theobroma cacao]>gi|508706276|gb|EOX98172.1| Oxidoreductases, acting on the aldehyde or oxo group of donors, NAD or NADP as acceptor,copper ion binding [Theobroma cacao]
Cluster-11055.17886	0.0166667	0.496667	-3.1532	0.0050378	3160	PREDICTED: dyNAmin-like protein ARC5 [Vitis vinifera]
Cluster-11055.17924	0	0.656667	-2.8274	0.043925	1204	PREDICTED: cellulose synthase-like protein E6 [Prunus mume]>gi|645215840|ref|XP_008218345.1| PREDICTED: cellulose synthase-like protein E6 [Prunus mume]
Cluster-11055.17961	0.776667	0.103333	2.425	0.0079312	2008	PIF-like transposase [Daucus carota]
Cluster-11055.17962	6.88667	0.916667	2.7819	6.169e-10	3994	PIF-like transposase [Daucus carota]
Cluster-11055.18044	0	1.02333	-3.7245	0.0016385	1870	3R-liNAlool synthase [Theobroma cacao]>gi|508707302|gb|EOX99198.1| 3R-liNAlool synthase [Theobroma cacao]
Cluster-11055.18119	1.95	0.0166667	3.8411	0.00071696	2082	Myosin XI B isoform 1 [Theobroma cacao]>gi|508713582|gb|EOY05479.1| Myosin XI B isoform 1 [Theobroma cacao]
Cluster-11055.18259	0.483333	0	2.7883	0.049724	1381	PREDICTED: probable magnesium transporter NIPA6 isoform X1 [Vitis vinifera]
Cluster-11055.18270	19.3133	3.31333	2.3628	0.00010931	603	PREDICTED: probable S-adenosylmethionine-dependent methyltransferase At5g38100 [Prunus mume]
Cluster-11055.18283	0	0.56	-3.3306	0.0078194	1899	PREDICTED: magnesium transporter MRS2-1-like [Glycine max]
Cluster-11055.18403	0.6	0	3.7176	0.0016363	2161	brca1-associated protein, putative [Ricinus communis]>gi|223529996|gb|EEF31921.1| brca1-associated protein, putative [Ricinus communis]
Cluster-11055.18726	6.55	1.72	1.7815	0.011681	735	leucine-rich repeat family protein [Populus trichocarpa]>gi|550350104|gb|EEE85402.2| leucine-rich repeat family protein [Populus trichocarpa]
Cluster-11055.19108	7.77333	1.06	2.4821	0.0027963	1490	dihydroflavonol 4-reductase [Humulus lupulus]
Cluster-11055.19161	1.22333	0.05	3.2555	0.0035788	3202	PREDICTED: DNA polymerase kappa isoform X1 [Fragaria vesca subsp. vesca]
Cluster-11055.19168	2.10333	0.163333	2.5204	0.043024	606	PREDICTED: DNA polymerase kappa isoform X3 [Fragaria vesca subsp. vesca]
Cluster-11055.1918	0.983333	4.31	-1.9754	0.0014192	1671	PREDICTED: mannose-1-phosphate guanyltransferase alpha [Jatropha curcas]>gi|643720892|gb|KDP31156.1| hypothetical protein JCGZ_11532 [Jatropha curcas]
Cluster-11055.19270	2.91	21.9633	-2.587	0.00078811	1288	PREDICTED: GDSL esterase/lipase At5g45670-like [Cucumis melo]
Cluster-11055.19302	0	0.593333	-3.2902	0.0087957	1539	PREDICTED: ELMO domain-containing protein B isoform X1 [Vitis vinifera]>gi|731398135|ref|XP_010653151.1| PREDICTED: ELMO domain-containing protein B isoform X1 [Vitis vinifera]>gi|296085858|emb|CBI31182.3| unNAmed protein product [Vitis vinifera]
Cluster-11055.19314	0.736667	0	3.2991	0.0089809	1235	PREDICTED: protein FAM98A isoform X1 [Eucalyptus grandis]
Cluster-11055.19444	11.7367	3.64	1.5582	0.041281	3341	PREDICTED: potassium channel AKT1 [Fragaria vesca subsp. vesca]
Cluster-11055.19787	1.52667	7.71	-2.1183	0.0033557	1608	PREDICTED: probable LRR receptor-like serine/threonine-protein kiNAse At1g07650 [Prunus mume]
Cluster-11055.1979	2.6	0.293333	2.5378	0.0089809	1010	PREDICTED: 23.6 kDa heat shock protein, mitochondrial-like isoform X2 [Populus euphratica]>gi|743933080|ref|XP_011010846.1| PREDICTED: 23.6 kDa heat shock protein, mitochondrial-like isoform X2 [Populus euphratica]
Cluster-11055.1981	0	0.476667	-4.1558	0.00013608	3575	PREDICTED: LOW QUALITY PROTEIN: myosin-9-like, partial [Malus domestica]
Cluster-11055.19861	26.3533	4.45	2.306	0.002552	949	PREDICTED: cysteine-rich repeat secretory protein 38-like [Malus domestica]
Cluster-11055.19889	0.296667	0	3.3873	0.0061586	2585	Sphingomyelin synthetase family protein isoform 4 [Theobroma cacao]>gi|508724858|gb|EOY16755.1| Sphingomyelin synthetase family protein isoform 4 [Theobroma cacao]
Cluster-11055.19954	1.77	0.03	2.988	0.017742	581	PREDICTED: acyl-coenzyme A thioesterase 13-like [Fragaria vesca subsp. vesca]
Cluster-11055.20223	0.523333	0	3.7553	0.001163	1913	DNA-directed RNA polymerase II 19 kD polypeptide rpb7, putative [Ricinus communis]>gi|223538083|gb|EEF39694.1| DNA-directed RNA polymerase II 19 kD polypeptide rpb7, putative [Ricinus communis]
Cluster-11055.20256	9.89333	1.75	2.2078	0.0097997	917	Glycosyl hydrolase family protein [Theobroma cacao]>gi|508786544|gb|EOY33800.1| Glycosyl hydrolase family protein [Theobroma cacao]
Cluster-11055.20526	0	0.54	-3.3427	0.0070004	1674	PREDICTED: probable amino acid permease 7 isoform X1 [Populus euphratica]
Cluster-11055.20551	1.14	3.83667	-1.6403	0.0038148	2118	PREDICTED: cyclic dof factor 1-like [Prunus mume]
Cluster-11055.2059	0.293333	1.25	-1.8969	0.009803	2401	PREDICTED: WD repeat-containing protein 91 homolog [Prunus mume]
Cluster-11055.20694	1.84	0.09	3.1203	0.0054987	924	PREDICTED: dystrophia myotonica WD repeat-containing protein isoform X1 [Jatropha curcas]
Cluster-11055.20814	0.0133333	0.5	-3.0802	0.011398	2769	cysteine synthase, putative [Ricinus communis]>gi|223543768|gb|EEF45296.1| cysteine synthase, putative [Ricinus communis]
Cluster-11055.20867	13.5067	6.01	1.1622	0.017192	766	PREDICTED: cysteine proteiNAse COT44-like [Eucalyptus grandis]>gi|629093478|gb|KCW59473.1| hypothetical protein EUGRSUZ_H02220 [Eucalyptus grandis]
Cluster-11055.20980	8.47333	3.03667	1.4662	0.00019679	2536	PREDICTED: solute carrier family 40 member 3, chloroplastic [Prunus mume]
Cluster-11055.2100	0.703333	0	3.6528	0.0020423	1527	ATP binding microtubule motor family protein isoform 1 [Theobroma cacao]>gi|508715718|gb|EOY07615.1| ATP binding microtubule motor family protein isoform 1 [Theobroma cacao]
Cluster-11055.21054	0.24	1.71	-2.263	0.042959	1029	PREDICTED: protein EXORDIUM [Vitis vinifera]>gi|147765767|emb|CAN68979.1| hypothetical protein VITISV_040775 [Vitis vinifera]
Cluster-11055.21057	0.286667	0.0133333	3.0443	0.01054	3395	Peptide chain release factor 2 [Glycine soja]
Cluster-11055.21316	5.99	0.606667	2.6127	0.013987	722	PREDICTED: transcription factor bHLH130-like [Fragaria vesca subsp. vesca]>gi|764622776|ref|XP_011468810.1| PREDICTED: transcription factor bHLH130-like [Fragaria vesca subsp. vesca]>gi|764622780|ref|XP_011468811.1| PREDICTED: transcription factor bHLH130-like [Fragaria vesca subsp. vesca]
Cluster-11055.21347	1.24667	3.86	-1.5489	0.0005755	2049	PREDICTED: pentatricopeptide repeat-containing protein At2g20710, mitochondrial [Malus domestica]>gi|658063894|ref|XP_008367878.1| PREDICTED: pentatricopeptide repeat-containing protein At2g20710, mitochondrial-like [Malus domestica]
Cluster-11055.21396	0.78	0	5.0238	5.4114e-07	4819	PREDICTED: protein SUPPRESSOR OF npr1-1, CONSTITUTIVE 1-like [Jatropha curcas]
Cluster-11055.21482	3.09	0.153333	2.8016	0.031471	1692	PREDICTED: 1-aminocyclopropane-1-carboxylate synthase 7-like [Malus domestica]
Cluster-11055.21711	0.356667	0	3.4504	0.0046745	2230	PREDICTED: checkpoint serine/threonine-protein kiNAse BUB1 [Prunus mume]
Cluster-11055.21893	1.56	4.47667	-1.4265	0.0022668	1572	PREDICTED: methyltransferase-like protein 17, mitochondrial [Pyrus x bretschneideri]
Cluster-11055.2197	4.73	11.8067	-1.2422	0.017221	1179	PREDICTED: zinc finger CCCH domain-containing protein 69 isoform X2 [Fragaria vesca subsp. vesca]
Cluster-11055.21995	1.39333	4.12667	-1.4546	0.037206	1099	PREDICTED: caffeoylshikimate esterase [Fragaria vesca subsp. vesca]
Cluster-11055.22014	0.496667	6.24333	-3.3976	2.8502e-12	2066	PREDICTED: AFP homolog 2 [Prunus mume]
Cluster-11055.22021	0.506667	2.41	-1.9904	0.01769	2337	PREDICTED: ribosome-recycling factor, chloroplastic [Prunus mume]
Cluster-11055.22025	0.36	1.84	-2.1068	0.0059394	2202	PREDICTED: syNAptotagmin-3-like [Pyrus x bretschneideri]
Cluster-11055.22101	0.616667	0	2.8766	0.037725	1005	Pentatricopeptide repeat superfamily protein isoform 1 [Theobroma cacao]>gi|508706162|gb|EOX98058.1| Pentatricopeptide repeat superfamily protein isoform 1 [Theobroma cacao]
Cluster-11055.22157	0.303333	0	2.9453	0.030925	2067	PREDICTED: protein spt2 isoform X2 [Vitis vinifera]>gi|297735862|emb|CBI18616.3| unNAmed protein product [Vitis vinifera]
Cluster-11055.22170	0	1.09	-4.1533	0.00014454	1720	PREDICTED: F-box/kelch-repeat protein At3g06240-like [Pyrus x bretschneideri]
Cluster-11055.22179	2.07667	13.4567	-2.3853	0.0025647	922	PREDICTED: KH domain-containing protein At1g09660/At1g09670 isoform X2 [Prunus mume]>gi|645223591|ref|XP_008218702.1| PREDICTED: KH domain-containing protein At1g09660/At1g09670 isoform X2 [Prunus mume]
Cluster-11055.22197	2.95333	0.983333	1.5514	0.0012253	2672	PREDICTED: protein STRICTOSIDINE SYNTHASE-LIKE 5-like [Fragaria vesca subsp. vesca]
Cluster-11055.22201	1.92333	0.496667	1.7579	0.031629	2254	PREDICTED: something about silencing protein 10 [Pyrus x bretschneideri]>gi|694420437|ref|XP_009338126.1| PREDICTED: something about silencing protein 10 [Pyrus x bretschneideri]
Cluster-11055.22263	0.0433333	4.20333	-4.9638	7.7214e-09	1789	RecNAme: Full=Flavonol synthase/flavanone 3-hydroxylase; AltNAme: Full=CitFLS; Short=FLS [Citrus unshiu]>gi|4126403|dbj|BAA36554.1| flavonol synthase [Citrus unshiu]
Cluster-11055.22293	19.8233	8.39333	1.2418	8.0076e-05	1084	PREDICTED: probable receptor-like protein kiNAse At1g67000 [Prunus mume]>gi|645269964|ref|XP_008240239.1| PREDICTED: probable receptor-like protein kiNAse At1g67000 [Prunus mume]>gi|645269966|ref|XP_008240240.1| PREDICTED: probable receptor-like protein kiNAse At1g67000 [Prunus mume]>gi|645269969|ref|XP_008240241.1| PREDICTED: probable receptor-like protein kiNAse At1g67000 [Prunus mume]>gi|64526…
Cluster-11055.22513	0	0.326667	-3.0242	0.023718	2493	PREDICTED: rop guanine nucleotide exchange factor 7 [Prunus mume]
Cluster-11055.22666	0.05	1.49333	-3.4571	0.00093942	1781	PREDICTED: serine/threonine-protein kiNAse CTR1 [Prunus mume]
Cluster-11055.22724	0.526667	0	3.1783	0.015508	3394	PREDICTED: phosphoinositide phospholipase C 6-like [NicotiaNA sylvestris]>gi|698497842|ref|XP_009794868.1| PREDICTED: phosphoinositide phospholipase C 6-like [NicotiaNA sylvestris]
Cluster-11055.22731	0.32	0.0333333	2.4863	0.040254	4553	PREDICTED: endoribonuclease Dicer homolog 3 [Prunus mume]
Cluster-11055.22778	19.4967	5.8	1.6722	0.0032961	1018	PREDICTED: dirigent protein 22-like [Fragaria vesca subsp. vesca]
Cluster-11055.22849	4.47667	1.41667	1.5871	0.0060438	1983	PREDICTED: PHD finger protein MALE MEIOCYTE DEATH 1 [Vitis vinifera]>gi|147772045|emb|CAN73422.1| hypothetical protein VITISV_032904 [Vitis vinifera]>gi|296087078|emb|CBI33452.3| unNAmed protein product [Vitis vinifera]
Cluster-11055.22865	0	0.963333	-4.5937	5.6686e-06	2165	PREDICTED: 26S protease regulatory subunit 7 homolog isoform X2 [Populus euphratica]
Cluster-11055.22886	0.933333	0.0133333	3.9785	0.00010753	1705	PREDICTED: bifunctioNAl 3-dehydroquiNAte dehydratase/shikimate dehydrogeNAse, chloroplastic [Cucumis sativus]>gi|700193204|gb|KGN48408.1| hypothetical protein Csa_6G486810 [Cucumis sativus]
Cluster-11055.22887	0.28	0.0133333	2.7843	0.037941	2334	putative 3-dehydroquiNAte dehydratase/shikimate dehydrogeNAse [Fagus sylvatica]
Cluster-11055.23119	1.77	0.03	2.988	0.017742	581	PREDICTED: acyl-coenzyme A thioesterase 13-like [Fragaria vesca subsp. vesca]
Cluster-11055.23128	0.893333	0	3.6165	0.0023384	1173	Leucine-rich repeat protein kiNAse family protein isoform 1 [Theobroma cacao]>gi|590602300|ref|XP_007019717.1| Leucine-rich repeat protein kiNAse family protein isoform 1 [Theobroma cacao]>gi|508725044|gb|EOY16941.1| Leucine-rich repeat protein kiNAse family protein isoform 1 [Theobroma cacao]>gi|508725045|gb|EOY16942.1| Leucine-rich repeat protein kiNAse family protein isoform 1 [Theobroma cacao]
Cluster-11055.23190	0.0233333	1.41333	-3.545	0.0016858	1182	two-component sensor protein histidine protein kiNAse, putative [Ricinus communis]>gi|223550586|gb|EEF52073.1| two-component sensor protein histidine protein kiNAse, putative [Ricinus communis]
Cluster-11055.23353	0.01	0.726667	-3.417	0.0032903	2087	dessication-induced 1VOC superfamily protein [Medicago truncatula]
Cluster-11055.23474	0.0333333	0.863333	-2.9104	0.021928	3783	PREDICTED: probable ATP-dependent DNA helicase CHR12 isoform X2 [Pyrus x bretschneideri]
Cluster-11055.23519	0.503333	0	4.3242	5.3882e-05	3334	PREDICTED: phospholipase A I [Prunus mume]
Cluster-11055.23532	0.523333	2.17	-1.8326	0.020967	2644	PREDICTED: disease resistance protein At4g27190-like [Citrus sinensis]
Cluster-11055.23584	1.35333	4.22	-1.5214	0.01739	911	PREDICTED: cytochrome P450 71B34-like [Jatropha curcas]>gi|643725527|gb|KDP34566.1| hypothetical protein JCGZ_11116 [Jatropha curcas]
Cluster-11055.23603	0.5	0.0166667	3.1038	0.011115	2416	KiNAse superfamily protein [Theobroma cacao]>gi|508713859|gb|EOY05756.1| KiNAse superfamily protein [Theobroma cacao]
Cluster-11055.23616	6.77	1.62	1.9858	1.8611e-05	1462	PREDICTED: stress-related protein-like [Malus domestica]
Cluster-11055.23853	6.96667	17.8233	-1.2926	0.015593	1257	PREDICTED: dNAJ homolog subfamily B member 4-like [Populus euphratica]
Cluster-11055.23856	0.0233333	0.74	-2.9439	0.018994	1176	PREDICTED: protein TPX2-like isoform X2 [Prunus mume]
Cluster-11055.23863	0.85	0	3.551	0.0032892	1310	PREDICTED: E3 ubiquitin-protein ligase RGLG2-like isoform X1 [Citrus sinensis]>gi|568860961|ref|XP_006483980.1| PREDICTED: E3 ubiquitin-protein ligase RGLG2-like isoform X2 [Citrus sinensis]
Cluster-11055.24003	0.823333	0.0533333	3.2974	0.00017994	2397	PREDICTED: heparan-alpha-glucosaminide N-acetyltransferase-like [Prunus mume]
Cluster-11055.24094	0.523333	0.0233333	2.7903	0.038736	1449	PREDICTED: potassium channel AKT1 isoform X2 [Cucumis melo]
Cluster-11055.24141	0.236667	0	3.4923	0.0040605	3580	PREDICTED: DNA polymerase epsilon catalytic subunit A-like [Prunus mume]
Cluster-11055.24215	0.686667	0	3.7299	0.0016081	2109	PREDICTED: putative transcription factor bHLH041 [Pyrus x bretschneideri]
Cluster-11055.24343	0.126667	2.21667	-2.6426	0.04673	1760	PREDICTED: iNActive TPR repeat-containing thioredoxin TTL3-like [Prunus mume]>gi|645245517|ref|XP_008228916.1| PREDICTED: iNActive TPR repeat-containing thioredoxin TTL3-like [Prunus mume]
Cluster-11055.24361	8.42667	18.8933	-1.1358	6.3142e-06	2017	PREDICTED: protein TOM THREE HOMOLOG 1 isoform X4 [TareNAya hassleriaNA]
Cluster-11055.24396	1.88333	0	3.9696	0.00039062	807	Zn-dependent exopeptidases superfamily protein isoform 1 [Theobroma cacao]>gi|508727218|gb|EOY19115.1| Zn-dependent exopeptidases superfamily protein isoform 1 [Theobroma cacao]
Cluster-11055.24523	0.00666667	3.82	-6.0068	8.7748e-12	1853	PREDICTED: GPCR-type G protein 1 [Jatropha curcas]>gi|643732452|gb|KDP39548.1| hypothetical protein JCGZ_02568 [Jatropha curcas]
Cluster-11055.24567	2.19667	5.93333	-1.3563	0.011107	1324	PREDICTED: probable aquaporin NIP5-1 [Cucumis melo]
Cluster-11055.24614	0.00666667	0.836667	-4.2524	3.2831e-05	3123	PREDICTED: ankyrin repeat-containing protein At5g02620-like [Cucumis melo]
Cluster-11055.24635	1.76333	0.4	1.981	0.0030868	2368	PREDICTED: RING-H2 finger protein ATL7-like [Malus domestica]
Cluster-11055.24732	0	0.48	-2.9149	0.033089	1489	PREDICTED: disease resistance protein RPM1 [Vitis vinifera]>gi|147771833|emb|CAN60254.1| hypothetical protein VITISV_025805 [Vitis vinifera]
Cluster-11055.24747	0.163333	0.966667	-2.1816	0.019296	1850	PREDICTED: APO protein 2, chloroplastic isoform X1 [Cucumis sativus]>gi|700210069|gb|KGN65165.1| hypothetical protein Csa_1G256740 [Cucumis sativus]
Cluster-11055.24758	0.233333	2.05333	-2.4541	0.028402	1805	PREDICTED: LRR receptor-like serine/threonine-protein kiNAse FLS2 [Populus euphratica]
Cluster-11055.24800	1.09667	4.61	-1.8964	0.0049399	1554	protein binding protein, putative [Ricinus communis]>gi|223534440|gb|EEF36143.1| protein binding protein, putative [Ricinus communis]
Cluster-11055.24863	0.346667	0	4.2702	6.6222e-05	4144	PREDICTED: U-box domain-containing protein 3 isoform X1 [Prunus mume]
Cluster-11055.24997	3.61667	8.17667	-1.1151	0.011681	1319	PREDICTED: 20 kDa chaperonin, chloroplastic [Jatropha curcas]>gi|643724747|gb|KDP33948.1| hypothetical protein JCGZ_07519 [Jatropha curcas]
Cluster-11055.24998	0	0.556667	-3.1415	0.015231	1431	PREDICTED: 20 kDa chaperonin, chloroplastic [Jatropha curcas]>gi|643724747|gb|KDP33948.1| hypothetical protein JCGZ_07519 [Jatropha curcas]
Cluster-11055.25012	0.6	0	3.5115	0.0041405	2169	PREDICTED: obg-like ATPase 1 isoform X1 [Vitis vinifera]
Cluster-11055.25051	0.02	1.26333	-2.9735	0.026888	3173	PREDICTED: cationic amino acid transporter 4, vacuolar [Prunus mume]
Cluster-11055.25140	1.52667	4.59333	-1.4988	0.010009	2150	UDP-glucosyltransferase 74F2, putative [Theobroma cacao]>gi|508712674|gb|EOY04571.1| UDP-glucosyltransferase 74F2, putative [Theobroma cacao]
Cluster-11055.25331	3.33667	1.22667	1.3826	0.030336	1514	PREDICTED: WAT1-related protein At5g07050 [Vitis vinifera]>gi|297741692|emb|CBI32824.3| unNAmed protein product [Vitis vinifera]
Cluster-11055.25337	0.95	5.30333	-2.3297	5.0251e-07	1624	PREDICTED: probable serine/threonine-protein kiNAse At4g35230 [Vitis vinifera]>gi|147859294|emb|CAN83954.1| hypothetical protein VITISV_008171 [Vitis vinifera]>gi|297742111|emb|CBI33898.3| unNAmed protein product [Vitis vinifera]
Cluster-11055.25399	1.51667	7.66	-2.1654	0.00062214	3034	PREDICTED: UDP-sulfoquinovose synthase, chloroplastic [Fragaria vesca subsp. vesca]>gi|764538266|ref|XP_011458910.1| PREDICTED: UDP-sulfoquinovose synthase, chloroplastic [Fragaria vesca subsp. vesca]
Cluster-11055.25422	0	0.4	-3.151	0.014601	1819	PREDICTED: nephrocystin-3-like isoform X3 [Malus domestica]
Cluster-11055.25459	0	1.47	-5.0347	1.1672e-07	1878	PREDICTED: diaminopimelate decarboxylase 2, chloroplastic-like [Gossypium raimondii]>gi|763812303|gb|KJB79155.1| hypothetical protein B456_013G035500 [Gossypium raimondii]
Cluster-11055.25463	0.17	1.4	-2.7558	1.0481e-06	3074	PREDICTED: probable serine/threonine-protein kiNAse WNK9 isoform X3 [Prunus mume]
Cluster-11055.25585	2.33667	9.10667	-1.8063	0.0071893	975	RING/U-box superfamily protein, putative [Theobroma cacao]>gi|508701671|gb|EOX93567.1| RING/U-box superfamily protein, putative [Theobroma cacao]
Cluster-11055.2559	0.773333	0	3.6575	0.0018541	1265	PREDICTED: short-chain dehydrogeNAse TIC 32, chloroplastic-like isoform X3 [Pyrus x bretschneideri]
Cluster-11055.25600	3.33333	0.173333	2.8461	0.021456	770	PREDICTED: probable S-adenosylmethionine-dependent methyltransferase At5g38100 [Prunus mume]
Cluster-11055.25739	0	4.49667	-4.5376	1.1181e-05	692	PREDICTED: pto-interacting protein 1 [Erythranthe guttatus]
Cluster-11055.25741	0.633333	2.78333	-1.9804	0.00098181	4423	PREDICTED: LOW QUALITY PROTEIN: histidine kiNAse 2-like [Prunus mume]
Cluster-11055.25788	3.69667	9.13667	-1.2548	0.00034473	1417	PREDICTED: thymidine kiNAse-like [Prunus mume]
Cluster-11055.25851	1.91333	7.65667	-1.91	7.3382e-06	3225	PREDICTED: neutral ceramidase-like [Prunus mume]
Cluster-11055.26065	0.0266667	0.476667	-2.8752	0.014352	3447	PREDICTED: protein translocase subunit SecA, chloroplastic [Prunus mume]
Cluster-11055.26084	7.33667	24.9567	-1.6976	1.0767e-06	1190	PREDICTED: pleckstrin homology domain-containing family A member 8-like [Solanum tuberosum]
Cluster-11055.26188	0.76	3.13667	-1.8321	0.0093022	1896	PREDICTED: long chain base biosynthesis protein 2a [Populus euphratica]
Cluster-11055.26358	5.05	13.73	-1.3447	0.022608	627	U2 small nuclear ribonucleoprotein A, putative [Ricinus communis]>gi|223548673|gb|EEF50164.1| U2 small nuclear ribonucleoprotein A, putative [Ricinus communis]
Cluster-11055.26544	0.316667	0	3.7506	0.0012373	3139	PREDICTED: putative pentatricopeptide repeat-containing protein At5g43820 [Prunus mume]
Cluster-11055.26619	5.48333	1.74667	1.604	0.0023181	1617	pumilio, putative [Ricinus communis]>gi|223547222|gb|EEF48717.1| pumilio, putative [Ricinus communis]
Cluster-11055.26766	0.0366667	2.33333	-2.9475	0.024172	655	PREDICTED: probable ubiquitin-like-specific protease 2A [Fragaria vesca subsp. vesca]
Cluster-11055.26801	13.4367	5.74	1.2377	2.6118e-08	1894	PREDICTED: ALA-interacting subunit 3-like [Populus euphratica]
Cluster-11055.26862	0.606667	0.0266667	2.7254	0.03819	3190	orf122b (mitochondrion) [Batis maritima]>gi|655168586|gb|AIC83415.1| orf122b (mitochondrion) [Batis maritima]
Cluster-11055.26923	0	0.243333	-3.1198	0.016902	3319	PREDICTED: DNA gyrase subunit A, chloroplastic/mitochondrial [Eucalyptus grandis]>gi|629084245|gb|KCW50602.1| hypothetical protein EUGRSUZ_J00313 [Eucalyptus grandis]
Cluster-11055.26944	0	0.413333	-3.483	0.0039165	2283	PREDICTED: spermidine synthase 2-like [Prunus mume]
Cluster-11055.2699	0.953333	0	3.6266	0.0025443	1471	urease [Morus alba]
Cluster-11055.26998	3.19667	7.42	-1.1583	0.0050378	1414	PREDICTED: bifunctioNAl nuclease 2-like [Pyrus x bretschneideri]
Cluster-11055.27037	0.673333	0.13	2.1039	0.019249	3427	PREDICTED: potassium channel AKT1 [Fragaria vesca subsp. vesca]
Cluster-11055.27081	0.826667	4.5	-2.0742	0.040718	2369	9-cis-epoxycarotenoid dioxygeNAse [Morus alba var. multicaulis]
Cluster-11055.27283	0.72	3.4	-2.1087	0.00041066	1272	PREDICTED: rRNA-processing protein UTP23 homolog [Populus euphratica]
Cluster-11055.27340	1.17	0.336667	1.6891	0.010306	3862	PREDICTED: LOW QUALITY PROTEIN: sister-chromatid cohesion protein 3 [Prunus mume]
Cluster-11055.27723	0.596667	4.14	-2.5432	6.8794e-05	2011	PREDICTED: receptor-like protein 12 [Vitis vinifera]
Cluster-11055.27857	1.22333	6.83333	-2.3016	0.00017493	3476	PREDICTED: pleiotropic drug resistance protein 3-like [Prunus mume]
Cluster-11055.27877	12.3	1.15333	2.6455	0.016467	599	PREDICTED: (R)-mandelonitrile lyase 2-like [Pyrus x bretschneideri]
Cluster-11055.27884	48.01	8.33333	2.4466	6.7137e-09	1391	PREDICTED: flavonol synthase/flavanone 3-hydroxylase-like [Prunus mume]
Cluster-11055.27960	0.193333	2.47667	-3.2691	1.0253e-06	2456	Serine/threonine-protein kiNAse AtPK2/AtPK19 [Gossypium arboreum]
Cluster-11055.27981	12.8233	4.94	1.3766	1.0886e-06	1364	class IV chitiNAse, putative [Ricinus communis]>gi|223525062|gb|EEF27835.1| class IV chitiNAse, putative [Ricinus communis]
Cluster-11055.28052	0.993333	2.70333	-1.3427	0.033751	3187	PREDICTED: isoamylase 2, chloroplastic [Prunus mume]
Cluster-11055.28141	1.10667	4.38	-1.6994	0.045427	678	NADH-ubiquinone oxidoreductase-related [Theobroma cacao]>gi|508718178|gb|EOY10075.1| NADH-ubiquinone oxidoreductase-related [Theobroma cacao]
Cluster-11055.28227	0	0.28	-3.1712	0.014319	3117	PREDICTED: poly(ADP-ribose) glycohydrolase 1-like [Prunus mume]
Cluster-11055.28353	5.39	0.54	2.6407	0.010017	1125	PREDICTED: RING finger and CHY zinc finger domain-containing protein 1-like isoform X1 [NicotiaNA sylvestris]>gi|698571906|ref|XP_009775006.1| PREDICTED: RING finger and CHY zinc finger domain-containing protein 1-like isoform X1 [NicotiaNA sylvestris]>gi|698571910|ref|XP_009775007.1| PREDICTED: RING finger and CHY zinc finger domain-containing protein 1-like isoform X1 [NicotiaNA sylvestris]
Cluster-11055.28369	1.3	3.88333	-1.4617	0.0064377	1856	PREDICTED: GABA transporter 1-like [Malus domestica]
Cluster-11055.2848	0.346667	0	5.0316	1.7766e-07	6509	ribulose-1,5-bisphosphate carboxylase/oxygeNAse large subunit, partial (chloroplast) [Ulmus alata]
Cluster-11055.28524	0.186667	0	2.7867	0.049061	2454	PREDICTED: probable alpha-mannosidase I MNS4 [NicotiaNA sylvestris]
Cluster-11055.28564	2.63	0	4.5486	9.2061e-06	826	PREDICTED: transducin beta-like protein 3 [Prunus mume]
Cluster-11055.28572	0.456667	0	2.9313	0.032805	1784	Enoyl-CoA hydratase/isomerase family [Theobroma cacao]>gi|508783491|gb|EOY30747.1| Enoyl-CoA hydratase/isomerase family [Theobroma cacao]
Cluster-11055.28732	7.28333	2.50667	1.4536	0.044263	884	HyaluroNAn mediated motility receptor-like protein [Medicago truncatula]
Cluster-11055.28733	8.44	2.90333	1.4874	0.0061651	2043	PREDICTED: interaptin [Prunus mume]
Cluster-11055.28809	0.323333	0	3.7013	0.0016231	3168	PREDICTED: CRS2-associated factor 1, chloroplastic [Prunus mume]
Cluster-11055.28838	0	0.35	-3.2986	0.0086975	2694	PREDICTED: putative pre-mRNA-splicing factor ATP-dependent RNA helicase PRP1 [Prunus mume]
Cluster-11055.28994	0.463333	2.92	-2.1773	0.023863	1662	PREDICTED: cellulose synthase-like protein G3 [Fragaria vesca subsp. vesca]
Cluster-11055.29101	4.02	0.826667	2.1393	0.00049438	1580	CAP160 protein, putative [Theobroma cacao]>gi|508775933|gb|EOY23189.1| CAP160 protein, putative [Theobroma cacao]
Cluster-11055.29220	8.71667	0	5.5085	9.9655e-09	883	caffeic acid 3-O-methyltransferase [Hevea brasiliensis]>gi|443908531|gb|AGD80033.1| caffeic acid O-methyltransferase [Hevea brasiliensis]
Cluster-11055.29298	2.63	0.07	3.7469	0.00026173	997	PREDICTED: geraniol 8-hydroxylase-like [Cicer arietinum]
Cluster-11055.29403	1.17667	0	3.3622	0.00668	779	PREDICTED: vacuolar protein sorting-associated protein 53 A isoform X2 [Cucumis sativus]
Cluster-11055.29413	1.61667	3.98	-1.2235	0.021409	1230	PREDICTED: flavonol synthase/flavanone 3-hydroxylase-like [Eucalyptus grandis]>gi|629119097|gb|KCW83587.1| hypothetical protein EUGRSUZ_B00478 [Eucalyptus grandis]
Cluster-11055.29499	9.73333	23.2267	-1.2058	0.00035479	891	PREDICTED: agamous-like MADS-box protein AGL80 [Malus domestica]
Cluster-11055.29714	3.08	0.0533333	4.6572	2.5051e-08	2743	PREDICTED: ABC transporter G family member 31-like [Pyrus x bretschneideri]
Cluster-11055.29769	0.41	0.0166667	2.8788	0.025331	2707	PREDICTED: altered inheritance rate of mitochondria protein 25-like isoform X1 [Citrus sinensis]
Cluster-11055.30084	2.03667	6.14333	-1.5002	0.0046943	1095	Gamma-interferon-inducible lysosomal thiol reductase precursor, putative [Ricinus communis]>gi|223533963|gb|EEF35685.1| Gamma-interferon-inducible lysosomal thiol reductase precursor, putative [Ricinus communis]
Cluster-11055.30141	0.693333	0.0133333	4.0634	7.6633e-05	2466	PREDICTED: adenylyl-sulfate kiNAse 3 [Prunus mume]
Cluster-11055.30174	3.02333	6.78	-1.1001	0.044564	4941	PREDICTED: pentatricopeptide repeat-containing protein At5g48910-like [Prunus mume]
Cluster-11055.30272	8.35667	19.0533	-1.1149	0.020951	1440	Auxin-responsive IAA29 -like protein [Gossypium arboreum]
Cluster-11055.30278	0.236667	5.3	-3.3748	0.0006559	1386	PREDICTED: inositol transporter 1 [Cucumis sativus]>gi|700197868|gb|KGN53026.1| hypothetical protein Csa_4G011730 [Cucumis sativus]
Cluster-11055.30312	0.983333	0.0933333	2.8502	0.0031511	3411	PREDICTED: probable leucine-rich repeat receptor-like protein kiNAse At1g35710 isoform X1 [Vitis vinifera]
Cluster-11055.30464	3.64667	0.08	4.3153	5.7907e-07	1801	PREDICTED: beta-glucosidase 12-like [Fragaria vesca subsp. vesca]
Cluster-11055.30649	0.836667	0	4.2608	6.47e-05	1726	PREDICTED: putative E3 ubiquitin-protein ligase RING1a isoform X2 [Prunus mume]
Cluster-11055.30653	0.766667	2.63	-1.638	0.023406	2039	PREDICTED: lysosomal Pro-X carboxypeptidase-like [Malus domestica]
Cluster-11055.3067	0.12	2.61333	-3.1891	0.0022838	732	PREDICTED: sNAkin-2-like [Sesamum indicum]
Cluster-11055.30857	8.09	31.6733	-1.7422	0.028311	2485	PREDICTED: syNAptotagmin-3 [Prunus mume]
Cluster-11055.30898	0	0.203333	-2.7896	0.047859	2662	PREDICTED: protein TRANSPARENT TESTA 12 [Jatropha curcas]>gi|643731114|gb|KDP38452.1| hypothetical protein JCGZ_04377 [Jatropha curcas]
Cluster-11055.31102	1.30333	6.09333	-1.9609	0.017343	1767	PREDICTED: myosin-11 [Prunus mume]
Cluster-11055.31135	0	0.51	-2.9892	0.026264	1499	Trichome birefringence-like 25 isoform 1 [Theobroma cacao]>gi|508703864|gb|EOX95760.1| Trichome birefringence-like 25 isoform 1 [Theobroma cacao]
Cluster-11055.31252	1.30667	0.436667	1.5055	0.012237	3067	PREDICTED: LOW QUALITY PROTEIN: sporulation-specific protein 15 [Prunus mume]
Cluster-11055.31257	0.27	0	3.0086	0.025879	3124	PREDICTED: putative UDP-sugar transporter DDB_G0278631 [Pyrus x bretschneideri]
Cluster-11055.31292	0.806667	0.0466667	3.0137	0.0058404	1752	PREDICTED: condensin complex subunit 1 isoform X1 [Jatropha curcas]>gi|802725231|ref|XP_012086000.1| PREDICTED: condensin complex subunit 1 isoform X2 [Jatropha curcas]>gi|643713377|gb|KDP26245.1| hypothetical protein JCGZ_22491 [Jatropha curcas]
Cluster-11055.3139	0.956667	0	3.6463	0.0020568	1153	PREDICTED: A/G-specific adenine DNA glycosylase [Prunus mume]
Cluster-11055.31394	1.04667	6.33333	-2.4123	3.846e-05	2555	PREDICTED: putative E3 ubiquitin-protein ligase XBAT31 isoform X1 [Prunus mume]
Cluster-11055.31654	0	0.436667	-2.8728	0.03803	1641	PREDICTED: probable tocopherol O-methyltransferase, chloroplastic isoform X2 [Nelumbo nucifera]
Cluster-11055.31892	1.81667	0	3.4479	0.0050528	712	PREDICTED: LOW QUALITY PROTEIN: uncharacterized protein LOC103321291 [Prunus mume]
Cluster-11055.31921	15.63	6.57	1.2304	0.0071886	1443	Malate dehydrogeNAse [NADP], chloroplastic [Gossypium arboreum]
Cluster-11055.31934	0.816667	0	4.0349	0.00036872	2412	PREDICTED: DNA-binding protein BIN4 isoform X4 [Vitis vinifera]>gi|302144012|emb|CBI23117.3| unNAmed protein product [Vitis vinifera]
Cluster-11055.31965	0.956667	6.31333	-2.5556	1.8093e-07	1218	MADS-box protein [Ficus carica]
Cluster-11055.32015	2.83667	0.14	2.8842	0.022005	1754	PREDICTED: probable protein phosphatase 2C 24 [Gossypium raimondii]>gi|763788763|gb|KJB55759.1| hypothetical protein B456_009G096200 [Gossypium raimondii]
Cluster-11055.32100	0.146667	1.57	-2.5997	0.021491	1886	DNAJ heat shock N-termiNAl domain-containing protein, putative isoform 1 [Theobroma cacao]>gi|508716640|gb|EOY08537.1| DNAJ heat shock N-termiNAl domain-containing protein, putative isoform 1 [Theobroma cacao]
Cluster-11055.32146	0	0.376667	-3.4718	0.0040605	2429	AdenylosucciNAte lyase [Glycine soja]
Cluster-11055.32176	36.8133	16.82	1.1418	0.0010061	444	PREDICTED: serine/threonine-protein kiNAse SAPK3-like [Musa acumiNAta subsp. malaccensis]
Cluster-11055.32244	0.0166667	0.393333	-3.324	0.0024371	3415	PREDICTED: YTH domain-containing protein 1 [Prunus mume]
Cluster-11055.32246	1.40333	0	6.4218	1.0204e-13	5883	PREDICTED: protein CHROMATIN REMODELING 8 [Jatropha curcas]>gi|802717324|ref|XP_012085291.1| PREDICTED: protein CHROMATIN REMODELING 8 [Jatropha curcas]>gi|643713849|gb|KDP26514.1| hypothetical protein JCGZ_17672 [Jatropha curcas]
Cluster-11055.32283	0.51	2.84667	-2.1109	0.022532	1950	PREDICTED: sugar transporter ERD6-like 5 [Fragaria vesca subsp. vesca]
Cluster-11055.32300	13.7033	4.16667	1.6509	0.0022193	760	PREDICTED: endonuclease III-like protein 1-like [Glycine max]>gi|734329306|gb|KHN06213.1| Endonuclease III-like protein 1 [Glycine soja]
Cluster-11055.32512	3.16	11.99	-1.8737	6.549e-12	2125	PREDICTED: sugar transporter ERD6-like 7 [Prunus mume]
Cluster-11055.32630	23.23	2.72667	2.9105	5.2096e-09	1647	PREDICTED: probable pectate lyase 18 [Fragaria vesca subsp. vesca]
Cluster-11055.32670	0.47	0	3.2922	0.0095418	2071	cinNAmoyl-CoA reductase 1 [Betula platyphylla]
Cluster-11055.32674	1.38333	8.10667	-2.4534	3.4818e-10	3111	PREDICTED: probable LRR receptor-like serine/threonine-protein kiNAse At1g67720 isoform X1 [Prunus mume]
Cluster-11055.32711	1.38	0.256667	2.149	0.01424	5578	PREDICTED: receptor-like protein 12 [Cucumis melo]
Cluster-11055.32744	0	0.613333	-2.8931	0.037216	1979	3-ketoacyl-CoA synthase 11 [Triticum urartu]
Cluster-11055.32777	0.01	0.233333	-2.7686	0.030495	4099	PREDICTED: protein FAR1-RELATED SEQUENCE 2 isoform X2 [Prunus mume]
Cluster-11055.32856	4.31667	0.53	2.8447	1.2838e-07	1906	ABC-2 and Plant PDR ABC-type transporter family protein isoform 4, partial [Theobroma cacao]>gi|508779663|gb|EOY26919.1| ABC-2 and Plant PDR ABC-type transporter family protein isoform 4, partial [Theobroma cacao]
Cluster-11055.33040	0.02	0.533333	-2.7376	0.041162	3512	PREDICTED: phosphatidylinositol-3-phosphatase myotubularin-1-like [Fragaria vesca subsp. vesca]
Cluster-11055.33109	1.67667	0	4.1154	0.00017659	960	PREDICTED: ubiquitin carboxyl-termiNAl hydrolase 5 isoform X1 [Prunus mume]>gi|645279560|ref|XP_008244781.1| PREDICTED: ubiquitin carboxyl-termiNAl hydrolase 5 isoform X1 [Prunus mume]
Cluster-11055.33194	0.466667	0	3.0013	0.025257	1319	PREDICTED: photosynthetic NDH subunit of subcomplex B 2, chloroplastic [Fragaria vesca subsp. vesca]
Cluster-11055.33267	0.966667	0.0333333	3.1492	0.0078969	2864	PREDICTED: probable lysine--tRNA ligase, cytoplasmic isoform X1 [Prunus mume]
Cluster-11055.33278	0	2.79667	-6.2019	3.6034e-13	2516	PREDICTED: DEAD-box ATP-dependent RNA helicase 42 [Fragaria vesca subsp. vesca]
Cluster-11055.33424	1.49333	4.79333	-1.6156	3.8141e-05	2488	PREDICTED: serine carboxypeptidase-like 27 [Vitis vinifera]>gi|296086044|emb|CBI31485.3| unNAmed protein product [Vitis vinifera]
Cluster-11055.33506	1.69333	0	3.54	0.0032743	709	PREDICTED: putative quinone-oxidoreductase homolog, chloroplastic [Fragaria vesca subsp. vesca]
Cluster-11055.33509	13.45	5.59	1.2576	0.00039297	2037	PREDICTED: prolycopene isomerase, chloroplastic-like isoform X2 [Citrus sinensis]
Cluster-11055.33691	9.80333	3.46333	1.4196	0.032899	762	PREDICTED: probable cyclic nucleotide-gated ion channel 14 [Vitis vinifera]
Cluster-11055.33749	2.56667	5.68333	-1.1032	0.00028127	3144	PREDICTED: DNA gyrase subunit A, chloroplastic/mitochondrial [Prunus mume]
Cluster-11055.33776	0.92	2.94667	-1.5837	0.0012512	2251	PREDICTED: serine/arginine-rich splicing factor SR45a [Populus euphratica]
Cluster-11055.3405	2.17	0.353333	2.2356	0.027508	1010	PREDICTED: benzyl alcohol O-benzoyltransferase [Nelumbo nucifera]
Cluster-11055.34205	1.05333	5.32333	-2.1009	0.0039097	2922	PREDICTED: putative formamidase C869.04 isoform X1 [Pyrus x bretschneideri]
Cluster-11055.34215	5.61	1.44333	1.7953	0.042916	573	Shaggy-related kiNAse 11, 11 isoform 2 [Theobroma cacao]>gi|508719835|gb|EOY11732.1| Shaggy-related kiNAse 11, 11 isoform 2 [Theobroma cacao]
Cluster-11055.34231	0	1.46	-5.162	3.3987e-08	2036	SAC domain-containing protein 8 isoform 2 [Theobroma cacao]>gi|508715269|gb|EOY07166.1| SAC domain-containing protein 8 isoform 2 [Theobroma cacao]
Cluster-11055.34252	0.48	0	4.4937	1.494e-05	3549	PREDICTED: probable iNActive purple acid phosphatase 27 [Pyrus x bretschneideri]
Cluster-11055.34253	5.47	12.2	-1.1052	0.020858	1312	PREDICTED: glucuronokiNAse 1 [Prunus mume]
Cluster-11055.34296	0.733333	0.14	2.0263	0.026568	2404	PREDICTED: nitrilase-like protein 2 [Prunus mume]
Cluster-11055.34345	1.41	5.11333	-1.707	0.018488	1408	disease resistance protein (CC-NBS-LRR class) family protein [Medicago truncatula]
Cluster-11055.34346	1.65	6.59	-1.9223	1.6304e-06	1697	PREDICTED: putative disease resistance protein At3g14460 isoform X1 [Pyrus x bretschneideri]
Cluster-11055.34399	0.973333	3.05	-1.4966	0.029968	2017	invertase family protein [Populus trichocarpa]>gi|222855472|gb|EEE93019.1| invertase family protein [Populus trichocarpa]
Cluster-11055.34432	0.62	0	3.8701	0.00070666	1977	PREDICTED: ent-kaurenoic acid oxidase 1-like [Prunus mume]
Cluster-11055.34562	12.1867	1.9	2.5703	3.2073e-07	3806	Disease resistance protein RPM1, putative [Ricinus communis]>gi|223535197|gb|EEF36876.1| Disease resistance protein RPM1, putative [Ricinus communis]
Cluster-11055.34767	9.72333	2.21333	1.9804	0.0071485	3519	PREDICTED: calcium-transporting ATPase 4, plasma membrane-type-like [Malus domestica]
Cluster-11055.34799	2.37333	9.10667	-1.739	0.022363	830	PREDICTED: guanine nucleotide-binding protein subunit gamma 2-like isoform X1 [Vitis vinifera]
Cluster-11055.34916	56.3167	11.8433	2.2229	1.4914e-11	1763	PREDICTED: NAD(H) kiNAse 1 [Cicer arietinum]
Cluster-11055.34955	0.193333	2.16667	-2.9135	0.00052859	1996	PREDICTED: protein TRANSPARENT TESTA 12 [Glycine max]
Cluster-11055.34961	1.43333	4.06333	-1.3806	0.043454	1209	PREDICTED: disease resistance protein RPM1-like [Malus domestica]
Cluster-11055.35175	3.29333	0.56	2.3435	0.0020369	1523	strictosidine synthase, putative [Ricinus communis]>gi|223527682|gb|EEF29791.1| strictosidine synthase, putative [Ricinus communis]
Cluster-11055.35220	0.496667	0.05	2.8828	0.00065035	4103	PREDICTED: ubiquitin carboxyl-termiNAl hydrolase 9-like [Pyrus x bretschneideri]
Cluster-11055.35259	6.79	1.20333	2.2545	0.0015405	2127	conserved hypothetical protein [Ricinus communis]>gi|223531231|gb|EEF33076.1| conserved hypothetical protein [Ricinus communis]
Cluster-11055.35277	15.2733	3.62	2.0381	1.9736e-08	2893	PREDICTED: probable leucine-rich repeat receptor-like protein kiNAse At5g49770 [Gossypium raimondii]>gi|763762493|gb|KJB29747.1| hypothetical protein B456_005G116800 [Gossypium raimondii]
Cluster-11055.3541	0	0.263333	-2.836	0.041813	2230	PREDICTED: lysM domain receptor-like kiNAse 4 [Vitis vinifera]
Cluster-11055.35555	1.50333	0	3.8759	0.0010055	2256	PREDICTED: probable pyruvate kiNAse, cytosolic isozyme [Nelumbo nucifera]
Cluster-11055.35620	5.55667	12.1667	-1.0883	0.0072509	1253	PREDICTED: probable mitochondrial import inner membrane translocase subunit TIM21 [Prunus mume]
Cluster-11055.35665	11.71	2.03	2.2463	0.008206	407	PREDICTED: L-ascorbate oxidase [Prunus mume]
Cluster-11055.35728	0.06	1.78	-3.593	0.00034884	3389	PREDICTED: disease resistance protein At4g27190-like [Citrus sinensis]
Cluster-11055.35844	4.70667	13.9967	-1.5041	0.0050829	2601	transferase, transferring glycosyl groups, putative [Ricinus communis]>gi|223543394|gb|EEF44925.1| transferase, transferring glycosyl groups, putative [Ricinus communis]
Cluster-11055.35883	0	1.45667	-4.2922	6.8794e-05	1658	PREDICTED: thiosulfate/3-mercaptopyruvate sulfurtransferase 1, mitochondrial-like [Pyrus x bretschneideri]
Cluster-11055.35947	0	0.626667	-3.6978	0.0016274	2127	Nucleus isoform 1 [Theobroma cacao]>gi|590599917|ref|XP_007019316.1| Nucleus isoform 1 [Theobroma cacao]>gi|590599936|ref|XP_007019321.1| Nucleus isoform 1 [Theobroma cacao]>gi|590599940|ref|XP_007019322.1| Nucleus isoform 1 [Theobroma cacao]>gi|590599948|ref|XP_007019324.1| Nucleus isoform 1 [Theobroma cacao]>gi|590599951|ref|XP_007019325.1| Nucleus isoform 1 [Theobroma cacao]>gi|508724643|gb|EO…
Cluster-11055.35977	16.68	1.12	3.0302	0.0027738	928	PREDICTED: glutathione S-transferase U9-like [Fragaria vesca subsp. vesca]
Cluster-11055.36068	1.50333	0.74	1.0154	0.024149	4887	LRR and NB-ARC domains-containing disease resistance protein, putative isoform 1 [Theobroma cacao]>gi|508704688|gb|EOX96584.1| LRR and NB-ARC domains-containing disease resistance protein, putative isoform 1 [Theobroma cacao]
Cluster-11055.36204	4.82667	1.43333	1.6901	0.0023594	1398	PREDICTED: calcium-transporting ATPase 4, plasma membrane-type-like [Malus domestica]
Cluster-11055.36244	30.9267	5.01	2.3802	0.0023951	345	major allergen mal d 1 [Malus domestica]
Cluster-11055.36248	2.56667	0.473333	2.1002	0.03447	1753	PREDICTED: probable protein S-acyltransferase 5-like [Glycine max]
Cluster-11055.36423	0.00666667	0.316667	-3.1118	0.012079	3189	PREDICTED: ribonuclease E/G-like protein, chloroplastic isoform X3 [Malus domestica]
Cluster-11055.36460	1.21	0.0966667	2.8695	0.0050998	3137	PREDICTED: CDPK-related kiNAse 3 [NicotiaNA sylvestris]
Cluster-11055.36508	0.363333	0	3.2805	0.0098629	2501	PREDICTED: DNA-binding protein BIN4 isoform X1 [Elaeis guineensis]
Cluster-11055.36600	1.9	0.453333	1.8629	0.02228	2496	PREDICTED: dihydrolipoyllysine-residue acetyltransferase component 1 of pyruvate dehydrogeNAse complex, mitochondrial isoform X1 [Eucalyptus grandis]
Cluster-11055.36686	8.72	19.3833	-1.0963	0.023387	1274	PREDICTED: G-type lectin S-receptor-like serine/threonine-protein kiNAse At4g27290 isoform X2 [Malus domestica]
Cluster-11055.36699	0.783333	0.176667	1.947	0.028555	2756	Niemann-Pick C1 [Gossypium arboreum]
Cluster-11055.36727	7.12667	17.4533	-1.249	4.3157e-08	1511	SPFH domain-containing protein 2 precursor, putative [Ricinus communis]>gi|223549266|gb|EEF50755.1| SPFH domain-containing protein 2 precursor, putative [Ricinus communis]
Cluster-11055.36759	3.71	16.0133	-1.8721	0.034838	1969	SKU5 similar 17 isoform 1 [Theobroma cacao]>gi|508699413|gb|EOX91309.1| SKU5 similar 17 isoform 1 [Theobroma cacao]
Cluster-11055.36840	0.633333	0.0333333	2.7093	0.03818	1681	PREDICTED: UPF0183 protein At3g51130 isoform X1 [Jatropha curcas]>gi|643741189|gb|KDP46693.1| hypothetical protein JCGZ_06481 [Jatropha curcas]
Cluster-11055.36899	4.95	1.24	1.816	0.023718	2668	PREDICTED: uridine-cytidine kiNAse C [Prunus mume]
Cluster-11055.36957	6.43	0.616667	2.8401	0.0015678	681	Glutamate decarboxylase 1 [Triticum urartu]
Cluster-11055.37096	14.31	3.18667	1.9604	0.022971	783	PREDICTED: probable anion transporter 3, chloroplastic [Fragaria vesca subsp. vesca]
Cluster-11055.37186	3.94333	1.12667	1.6678	0.036022	1532	PREDICTED: protein TRANSPARENT TESTA 12 [Beta vulgaris subsp. vulgaris]>gi|870868505|gb|KMT19330.1| hypothetical protein BVRB_1g013330 [Beta vulgaris subsp. vulgaris]
Cluster-11055.37339	0.816667	0.173333	1.9474	0.025997	2677	KiNAse superfamily protein isoform 1 [Theobroma cacao]>gi|508784449|gb|EOY31705.1| KiNAse superfamily protein isoform 1 [Theobroma cacao]
Cluster-11055.37457	1.00333	0	4.0468	0.00029264	1570	PREDICTED: cullin-4-like isoform X2 [Citrus sinensis]
Cluster-11055.37475	14.9267	6.89	1.1096	0.0091635	826	PREDICTED: bifunctioNAl epoxide hydrolase 2 [Prunus mume]
Cluster-11055.37483	0.593333	0	3.187	0.013667	1363	PREDICTED: C-termiNAl binding protein AN [Jatropha curcas]
Cluster-11055.37593	0	0.96	-4.4325	1.8114e-05	1941	PREDICTED: nucleolar GTP-binding protein 1 [Prunus mume]
Cluster-11055.37630	0.636667	0	4.8265	1.3209e-06	3506	PREDICTED: transcription initiation factor TFIID subunit 15 isoform X2 [Prunus mume]
Cluster-11055.37761	7.23333	1.91333	1.7733	0.023501	1836	PREDICTED: protein PHLOEM PROTEIN 2-LIKE A1-like [Fragaria vesca subsp. vesca]
Cluster-11055.37763	4.73333	2.18	1.0905	0.04078	1708	PREDICTED: protein PHLOEM PROTEIN 2-LIKE A1-like [Malus domestica]
Cluster-11055.37771	0.953333	23.45	-4.2897	3.7522e-17	1060	xyloglucan endotransglucosylase/hydrolase family protein [Medicago truncatula]
Cluster-11055.37773	4.66333	91.8433	-3.6763	1.3207e-06	369	PREDICTED: brassinosteroid-regulated protein BRU1-like [Pyrus x bretschneideri]
Cluster-11055.37945	14.8567	1.56333	3.1539	2.4719e-17	1541	PREDICTED: probable tyrosine-protein phosphatase At1g05000 [Jatropha curcas]>gi|643714200|gb|KDP26865.1| hypothetical protein JCGZ_18023 [Jatropha curcas]
Cluster-11055.37966	19.3933	5.94667	1.6886	1.1679e-07	1653	PREDICTED: secoisolariciresinol dehydrogeNAse-like [Jatropha curcas]>gi|643727874|gb|KDP36167.1| hypothetical protein JCGZ_08811 [Jatropha curcas]
Cluster-11055.38087	0.393333	0.00333333	3.8735	0.0007482	3381	OSBP(oxysterol binding protein)-related protein 2A isoform 2 [Theobroma cacao]>gi|508777136|gb|EOY24392.1| OSBP(oxysterol binding protein)-related protein 2A isoform 2 [Theobroma cacao]
Cluster-11055.38148	1.08	0.26	1.8765	0.01458	2653	PREDICTED: disease resistance protein RPM1-like isoform X2 [Pyrus x bretschneideri]
Cluster-11055.38186	13.56	4.30667	1.5754	0.01578	3217	PREDICTED: glutamate receptor 2.7-like [Prunus mume]
Cluster-11055.38187	9.67	4.12333	1.2027	0.047406	3452	PREDICTED: glutamate receptor 2.7-like [Prunus mume]
Cluster-11055.38279	7.59333	1.97	1.8097	0.01059	1308	PREDICTED: membrane steroid-binding protein 2-like [Prunus mume]
Cluster-11055.38349	0.346667	1.71333	-2.0355	0.013105	4439	OSBP(oxysterol binding protein)-related protein 1D isoform 1 [Theobroma cacao]>gi|590695458|ref|XP_007044895.1| OSBP(oxysterol binding protein)-related protein 1D isoform 1 [Theobroma cacao]>gi|508708829|gb|EOY00726.1| OSBP(oxysterol binding protein)-related protein 1D isoform 1 [Theobroma cacao]>gi|508708830|gb|EOY00727.1| OSBP(oxysterol binding protein)-related protein 1D isoform 1 [Theobroma c…
Cluster-11055.38374	1.67667	0	3.6006	0.0028213	918	PREDICTED: peter Pan-like protein [TareNAya hassleriaNA]
Cluster-11055.38424	0.00333333	3.63667	-4.8883	2.6203e-06	2018	PREDICTED: ELMO domain-containing protein A isoform X1 [Prunus mume]
Cluster-11055.38468	1.11	0	4.2977	5.2815e-05	1400	PREDICTED: ubiquitin-conjugating enzyme E2 34-like [Jatropha curcas]>gi|643733781|gb|KDP40624.1| hypothetical protein JCGZ_24623 [Jatropha curcas]
Cluster-11055.38491	0.846667	0	3.0123	0.02471	911	PREDICTED: clathrin interactor EPSIN 1-like isoform X1 [Malus domestica]
Cluster-11055.38599	0.0733333	1.37667	-2.8838	0.018036	1333	PREDICTED: serine/threonine-protein phosphatase PP1 isozyme 2-like [Pyrus x bretschneideri]
Cluster-11055.38631	2.47667	6.10667	-1.2315	0.0089723	1427	conserved hypothetical protein [Ricinus communis]>gi|223540133|gb|EEF41710.1| conserved hypothetical protein [Ricinus communis]
Cluster-11055.38669	0.0966667	1.51333	-2.8866	0.010007	2533	Homeodomain-like superfamily protein, putative isoform 1 [Theobroma cacao]>gi|508774314|gb|EOY21570.1| Homeodomain-like superfamily protein, putative isoform 1 [Theobroma cacao]
Cluster-11055.38740	5.02667	1.74	1.4889	0.008997	3977	Cullin 1 [Theobroma cacao]>gi|508703091|gb|EOX94987.1| Cullin 1 [Theobroma cacao]
Cluster-11055.38828	1.40333	0.0233333	4.3415	2.6017e-06	2602	PREDICTED: putative transcription factor bHLH041 [Pyrus x bretschneideri]
Cluster-11055.38946	6.12667	13.32	-1.0786	0.0036306	1383	Hedgehog-interacting protein [Theobroma cacao]>gi|508719629|gb|EOY11526.1| Hedgehog-interacting protein [Theobroma cacao]
Cluster-11055.3909	0.623333	2.15	-1.617	0.04618	1495	PREDICTED: probable 3-hydroxyisobutyrate dehydrogeNAse, mitochondrial isoform X2 [Prunus mume]
Cluster-11055.39094	9.16667	0.53	3.4525	5.3104e-05	1900	PREDICTED: disease resistance protein RPM1-like [Prunus mume]
Cluster-11055.39170	1.25667	0.03	3.2936	0.0050336	898	PREDICTED: sodium/hydrogen exchanger 7-like isoform X1 [Citrus sinensis]
Cluster-11055.39250	3.09	0.986667	1.5867	0.00046633	2915	PREDICTED: putative methylesterase 14, chloroplastic [Populus euphratica]
Cluster-11055.39281	3.85333	12.45	-1.652	3.244e-13	1949	PREDICTED: probable sucrose-phosphatase 2 [Prunus mume]
Cluster-11055.39426	0.226667	2.20667	-2.5968	0.015714	1332	LIGULELESS1 protein, putative [Theobroma cacao]>gi|508774873|gb|EOY22129.1| LIGULELESS1 protein, putative [Theobroma cacao]
Cluster-11055.39453	1.26667	0.116667	2.7554	0.0066965	1301	PREDICTED: unknown protein DS12 from 2D-PAGE of leaf, chloroplastic-like [Malus domestica]
Cluster-11055.39470	2.37667	0.29	2.3996	0.03818	2115	PREDICTED: transmembrane and TPR repeat-containing protein 1 [Prunus mume]
Cluster-11055.39520	2.29	5.36333	-1.1719	0.00021251	3343	PREDICTED: protein argoNAute 5 [Vitis vinifera]>gi|297734872|emb|CBI17106.3| unNAmed protein product [Vitis vinifera]
Cluster-11055.39646	2.81667	0	5.2199	6.5439e-08	1387	PREDICTED: YTH domain-containing protein 1 [Prunus mume]
Cluster-11055.39647	2.16667	6.33667	-1.4671	0.00030719	6890	PREDICTED: lysine-specific histone demethylase 1 homolog 3 [Fragaria vesca subsp. vesca]>gi|764545955|ref|XP_011459531.1| PREDICTED: lysine-specific histone demethylase 1 homolog 3 [Fragaria vesca subsp. vesca]
Cluster-11055.39730	0.663333	0.01	3.9843	0.00015428	2630	Phosphoprotein phosphatase inhibitors [Theobroma cacao]>gi|508775897|gb|EOY23153.1| Phosphoprotein phosphatase inhibitors [Theobroma cacao]
Cluster-11055.39734	12.0567	4.53	1.3689	0.02318	1919	PREDICTED: SNF1-related protein kiNAse regulatory subunit beta-2 [Prunus mume]
Cluster-11055.39735	0.92	0.13	2.2901	0.018862	2023	PREDICTED: SNF1-related protein kiNAse regulatory subunit beta-2-like [Populus euphratica]
Cluster-11055.39791	49.4433	19.49	1.3321	0.0028109	545	quinone oxidoreductase [Camellia sinensis]
Cluster-11055.39792	2.42333	0.363333	2.2351	0.049748	1681	PREDICTED: putative quinone-oxidoreductase homolog, chloroplastic [CameliNA sativa]
Cluster-11055.39794	48.4833	13.9	1.7504	0.00018089	936	PREDICTED: putative quinone-oxidoreductase homolog, chloroplastic [Cicer arietinum]
Cluster-11055.39796	2.23667	0.186667	2.7434	0.012881	1806	conserved hypothetical protein [Ricinus communis]>gi|223529321|gb|EEF31289.1| conserved hypothetical protein [Ricinus communis]
Cluster-11055.39814	2.29	0.286667	2.4775	0.011107	1056	brg-1 associated factor, putative [Ricinus communis]>gi|223540218|gb|EEF41791.1| brg-1 associated factor, putative [Ricinus communis]
Cluster-11055.39862	1.45667	0	4.3989	2.8021e-05	1215	PREDICTED: pre-mRNA-processing factor 19 [Vitis vinifera]>gi|296083725|emb|CBI23714.3| unNAmed protein product [Vitis vinifera]
Cluster-11055.39946	0	0.516667	-4.3919	2.5162e-05	3427	PREDICTED: vacuolar protein sorting-associated protein 35B isoform X2 [Fragaria vesca subsp. vesca]
Cluster-11055.39948	2.53333	7.58667	-1.536	3.054e-07	2351	PREDICTED: BTB/POZ domain-containing protein NPY5 [Jatropha curcas]>gi|802645872|ref|XP_012079390.1| PREDICTED: BTB/POZ domain-containing protein NPY5 [Jatropha curcas]>gi|802645875|ref|XP_012079391.1| PREDICTED: BTB/POZ domain-containing protein NPY5 [Jatropha curcas]>gi|643722183|gb|KDP32062.1| hypothetical protein JCGZ_12523 [Jatropha curcas]
Cluster-11055.39992	1.21667	0.0466667	3.0357	0.014177	1713	PREDICTED: zinc finger CCCH domain-containing protein 6 [Prunus mume]
Cluster-11055.40095	5.92	12.8767	-1.0552	0.017072	992	F-box family protein, putative isoform 1 [Theobroma cacao]>gi|590672405|ref|XP_007038602.1| F-box family protein, putative isoform 1 [Theobroma cacao]>gi|590672408|ref|XP_007038603.1| F-box family protein, putative isoform 1 [Theobroma cacao]>gi|508775846|gb|EOY23102.1| F-box family protein, putative isoform 1 [Theobroma cacao]>gi|508775847|gb|EOY23103.1| F-box family protein, putative isoform 1 …
Cluster-11055.40162	3.04667	0.633333	2.1412	0.00028492	2447	PREDICTED: BEACH domain-containing protein lvsA [Vitis vinifera]
Cluster-11055.4024	0.0633333	2.03333	-3.4897	0.00080689	1150	PREDICTED: thymidine kiNAse [Pyrus x bretschneideri]
Cluster-11055.40256	0	0.78	-3.4831	0.0040594	1432	Aldose 1-epimerase family protein isoform 1 [Theobroma cacao]>gi|508710626|gb|EOY02523.1| Aldose 1-epimerase family protein isoform 1 [Theobroma cacao]
Cluster-11055.40460	0	0.336667	-2.8312	0.042578	1838	PREDICTED: glycerol-3-phosphate dehydrogeNAse [NAD(+)] 2, chloroplastic isoform X3 [TareNAya hassleriaNA]
Cluster-11055.40707	17.6033	6.53667	1.3838	0.0094012	766	PREDICTED: cysteine-rich receptor-like protein kiNAse 10 [Vitis vinifera]
Cluster-11055.40785	0	0.503333	-2.847	0.040718	1351	PREDICTED: zinc finger BED domain-containing protein RICESLEEPER 2-like [Phoenix dactylifera]
Cluster-11055.40865	0.883333	0.14	2.2633	0.015922	3060	PREDICTED: probable pyruvate kiNAse, cytosolic isozyme [Nelumbo nucifera]
Cluster-11055.40895	0.316667	0	3.4567	0.0045988	2595	PREDICTED: serine/threonine-protein phosphatase 5 isoform X1 [Populus euphratica]>gi|743870976|ref|XP_011033730.1| PREDICTED: serine/threonine-protein phosphatase 5 isoform X1 [Populus euphratica]
Cluster-11055.40912	13.45	1.96667	2.3439	0.019487	479	PREDICTED: probable F-box protein At4g22030 [Jatropha curcas]>gi|643703661|gb|KDP20725.1| hypothetical protein JCGZ_21196 [Jatropha curcas]
Cluster-11055.41115	3.85667	17.6067	-2.0401	0.0016363	3397	PREDICTED: receptor-like protein kiNAse THESEUS 1 [Cucumis melo]
Cluster-11055.41127	6.16333	16.7867	-1.3167	0.047118	526	Ribonuclease 3 [Glycine soja]
Cluster-11055.41321	90.05	16.8167	2.1804	0.0090615	1028	PREDICTED: transcription factor bHLH130-like [Prunus mume]
Cluster-11055.41362	0.62	0.09	2.2574	0.041064	2565	PREDICTED: zinc finger CCHC domain-containing protein 8 isoform X2 [Prunus mume]
Cluster-11055.41381	0	0.446667	-3.0451	0.02175	1751	PREDICTED: iNActive protein kiNAse SELMODRAFT_444075-like [Prunus mume]
Cluster-11055.41382	0	0.196667	-2.9921	0.026139	3770	PREDICTED: deoxyhypusine synthase [TareNAya hassleriaNA]
Cluster-11055.41401	1.41	0	4.9046	1.1607e-06	2275	PREDICTED: cell division protein FtsZ homolog 2-1, chloroplastic-like [Prunus mume]
Cluster-11055.41416	1.17	0.0833333	2.9792	0.0023391	1743	PREDICTED: casein kiNAse II subunit alpha-like [Sesamum indicum]
Cluster-11055.41623	1.45667	0.18	2.4754	0.011438	1025	PREDICTED: probable LRR receptor-like serine/threonine-protein kiNAse At1g56140 [Malus domestica]
Cluster-11055.41663	0	0.653333	-3.1892	0.013597	1608	PREDICTED: magnesium transporter MRS2-5 [Malus domestica]>gi|657994217|ref|XP_008389411.1| PREDICTED: magnesium transporter MRS2-5 [Malus domestica]>gi|658030885|ref|XP_008350893.1| PREDICTED: magnesium transporter MRS2-5-like [Malus domestica]>gi|658030887|ref|XP_008350894.1| PREDICTED: magnesium transporter MRS2-5-like [Malus domestica]
Cluster-11055.41702	0.0933333	0.803333	-2.3827	0.041953	2431	PREDICTED: serine/threonine-protein kiNAse/endoribonuclease IRE1a-like [Eucalyptus grandis]>gi|629086928|gb|KCW53285.1| hypothetical protein EUGRSUZ_J02541 [Eucalyptus grandis]
Cluster-11055.41774	0.46	2.59333	-2.1866	0.0043394	1299	PREDICTED: metal tolerance protein 4-like [Solanum lycopersicum]
Cluster-11055.41792	1.11667	3.70667	-1.6608	4.9203e-05	3862	PREDICTED: leucine-rich repeat receptor-like protein kiNAse PXL2 [Prunus mume]
Cluster-11055.41802	0.36	0	4.6636	7.1635e-06	7168	PREDICTED: BEACH domain-containing protein lvsC [Prunus mume]
Cluster-11055.41883	3.36333	0.586667	2.2199	0.0092324	3071	PREDICTED: respiratory burst oxidase homolog protein A [Jatropha curcas]>gi|643711943|gb|KDP25371.1| hypothetical protein JCGZ_20527 [Jatropha curcas]
Cluster-11055.41926	0	0.14	-3.033	0.022871	5579	Disease resistance protein RPM1, putative [Ricinus communis]>gi|223535197|gb|EEF36876.1| Disease resistance protein RPM1, putative [Ricinus communis]
Cluster-11055.41929	0	1.02667	-5.7665	1.5893e-10	5397	Disease resistance protein RPM1, putative [Ricinus communis]>gi|223535197|gb|EEF36876.1| Disease resistance protein RPM1, putative [Ricinus communis]
Cluster-11055.42025	0	2.03667	-3.3924	0.0063188	768	Ubiquitin carboxyl-termiNAl hydrolase 12 [Triticum urartu]
Cluster-11055.42097	1.21667	0	3.8195	0.00092143	1113	PREDICTED: myb-related protein Myb4-like [Pyrus x bretschneideri]>gi|694423648|ref|XP_009339622.1| PREDICTED: myb-related protein Myb4-like [Pyrus x bretschneideri]
Cluster-11055.42204	0	0.446667	-4.0096	0.00033486	3693	PREDICTED: iNActive protein kiNAse SELMODRAFT_444075 isoform X2 [Prunus mume]
Cluster-11055.42214	1.3	0.263333	2.0507	0.016461	1542	Poltergeist like 1 isoform 1 [Theobroma cacao]>gi|508776792|gb|EOY24048.1| Poltergeist like 1 isoform 1 [Theobroma cacao]
Cluster-11055.42552	6.05	0.25	3.0556	0.011344	1175	PREDICTED: transcription factor bHLH130-like [Prunus mume]
Cluster-11055.42573	0.693333	3.17333	-1.9848	0.0049149	2058	KiNAse superfamily protein [Theobroma cacao]>gi|508711080|gb|EOY02977.1| KiNAse superfamily protein [Theobroma cacao]
Cluster-11055.42658	1.49333	0.0433333	3.3	0.004817	2019	PREDICTED: putative 1-phosphatidylinositol-3-phosphate 5-kiNAse FAB1D [Pyrus x bretschneideri]>gi|694423912|ref|XP_009339743.1| PREDICTED: putative 1-phosphatidylinositol-3-phosphate 5-kiNAse FAB1D [Pyrus x bretschneideri]
Cluster-11055.42664	9.18333	3.07	1.5292	0.0085948	1586	PREDICTED: stress-related protein-like [Malus domestica]
Cluster-11055.42673	0	0.593333	-3.1492	0.015473	1602	PREDICTED: tRNA (uracil-5-)-methyltransferase homolog A [Prunus mume]
Cluster-11055.42675	5.74667	13.8433	-1.2041	0.0043021	1100	BTB/POZ domain-containing family protein [Populus trichocarpa]>gi|222842685|gb|EEE80232.1| BTB/POZ domain-containing family protein [Populus trichocarpa]
Cluster-11055.42745	6.91667	15.4867	-1.1029	0.019274	625	PREDICTED: splicing factor U2af large subunit B-like isoform X3 [Pyrus x bretschneideri]
Cluster-11055.42749	1.84	8.22333	-2.0803	4.7997e-09	2941	PREDICTED: splicing factor U2af large subunit B-like isoform X2 [Malus domestica]
Cluster-11055.42834	0.87	2.97	-1.6201	0.020075	1461	PREDICTED: AP-4 complex subunit mu isoform X2 [Vitis vinifera]
Cluster-11055.42924	2.77667	7.12	-1.3052	9.8926e-05	2360	Translation elongation factor EFG/EF2 protein isoform 1 [Theobroma cacao]>gi|590723544|ref|XP_007052214.1| Translation elongation factor EFG/EF2 protein isoform 1 [Theobroma cacao]>gi|508704474|gb|EOX96370.1| Translation elongation factor EFG/EF2 protein isoform 1 [Theobroma cacao]>gi|508704475|gb|EOX96371.1| Translation elongation factor EFG/EF2 protein isoform 1 [Theobroma cacao]
Cluster-11055.43007	1.96	0.146667	2.8006	0.0094984	2053	PREDICTED: protein tipD [Jatropha curcas]>gi|643720735|gb|KDP30999.1| hypothetical protein JCGZ_11375 [Jatropha curcas]
Cluster-11055.43019	0.0966667	0.743333	-2.4584	0.014385	3786	PREDICTED: transmembrane protein 56-B-like isoform X2 [Fragaria vesca subsp. vesca]
Cluster-11055.43026	1.37333	0.55	1.2931	0.0087959	5154	PREDICTED: general transcription factor 3C polypeptide 3 [Vitis vinifera]
Cluster-11055.43032	1.61	6.58333	-1.9207	0.00010865	2521	KiNAse superfamily protein [Theobroma cacao]>gi|508711080|gb|EOY02977.1| KiNAse superfamily protein [Theobroma cacao]
Cluster-11055.43061	4.48	0	5.821	2.9344e-11	1026	NAD(H) kiNAse 1 isoform 2, partial [Theobroma cacao]>gi|508785466|gb|EOY32722.1| NAD(H) kiNAse 1 isoform 2, partial [Theobroma cacao]
Cluster-11055.43070	0	0.436667	-3.245	0.011395	2739	chitin elicitor receptor kiNAse 1 [Chrysanthemum boreale]
Cluster-11055.43076	0	1.40667	-5.279	1.6022e-08	2518	chitin elicitor receptor kiNAse 1 [Chrysanthemum boreale]
Cluster-11055.43080	2.86667	0.65	1.9139	0.026988	2618	chitin elicitor receptor kiNAse 1 [Chrysanthemum boreale]
Cluster-11055.43151	0.53	0	3.7239	0.0016678	2702	PREDICTED: GMP synthase [glutamine-hydrolyzing] [Jatropha curcas]>gi|643712001|gb|KDP25429.1| hypothetical protein JCGZ_20585 [Jatropha curcas]
Cluster-11055.43286	2.47667	0.78	1.5657	0.04345	1825	PREDICTED: aspartic proteiNAse CDR1-like [Eucalyptus grandis]>gi|629093520|gb|KCW59515.1| hypothetical protein EUGRSUZ_H02267 [Eucalyptus grandis]
Cluster-11055.43288	48.5567	18.6333	1.373	0.0059212	384	PREDICTED: putative 12-oxophytodienoate reductase 11 [Fragaria vesca subsp. vesca]
Cluster-11055.43365	65.5933	30.9633	1.0921	0.00064626	1328	PREDICTED: aquaporin SIP1-1-like [Fragaria vesca subsp. vesca]
Cluster-11055.43434	0.883333	8.40667	-3.095	2.3961e-12	2189	PREDICTED: LOW QUALITY PROTEIN: oligopeptide transporter 1-like [Fragaria vesca subsp. vesca]
Cluster-11055.43451	6.15667	1.67	1.814	8.6413e-05	2041	Haloacid dehalogeNAse-like hydrolase superfamily protein isoform 2 [Theobroma cacao]>gi|590671691|ref|XP_007038402.1| Haloacid dehalogeNAse-like hydrolase superfamily protein isoform 2 [Theobroma cacao]>gi|590671695|ref|XP_007038403.1| Haloacid dehalogeNAse-like hydrolase superfamily protein isoform 2 [Theobroma cacao]>gi|508775646|gb|EOY22902.1| Haloacid dehalogeNAse-like hydrolase superfamily p…
Cluster-11055.43460	1.47	0.19	2.7152	3.3155e-05	3042	PREDICTED: U1 small nuclear ribonucleoprotein A-like isoform X3 [Malus domestica]
Cluster-11055.43479	0.883333	0	3.8712	0.00075947	1609	PREDICTED: 5'-3' exoribonuclease 4-like [Malus domestica]
Cluster-11055.43551	23.32	9.28667	1.3293	8.5284e-05	1026	PREDICTED: bifunctioNAl 3-dehydroquiNAte dehydratase/shikimate dehydrogeNAse, chloroplastic-like isoform X3 [Eucalyptus grandis]>gi|702473239|ref|XP_010031278.1| PREDICTED: bifunctioNAl 3-dehydroquiNAte dehydratase/shikimate dehydrogeNAse, chloroplastic-like isoform X3 [Eucalyptus grandis]>gi|629084187|gb|KCW50544.1| hypothetical protein EUGRSUZ_J00263 [Eucalyptus grandis]>gi|629084188|gb|KCW5054…
Cluster-11055.43561	3.6	0.156667	3.611	9.9361e-05	1447	conserved hypothetical protein [Ricinus communis]>gi|223526218|gb|EEF28541.1| conserved hypothetical protein [Ricinus communis]
Cluster-11055.43580	5.61333	16.5367	-1.474	0.0081493	1143	PREDICTED: iNActive serine/threonine-protein kiNAse At1g67470-like [Fragaria vesca subsp. vesca]
Cluster-11055.43599	2.19333	4.68333	-1.057	0.004287	7151	nematode resistance-like protein [Prunus cerasifera]
Cluster-11055.43600	1.66333	7.29667	-1.9856	0.00011589	1913	PREDICTED: BTB/POZ domain-containing protein At3g05675 [Vitis vinifera]>gi|359474133|ref|XP_003631407.1| PREDICTED: BTB/POZ domain-containing protein At3g05675 [Vitis vinifera]
Cluster-11055.43617	1.74333	0.39	2.0525	0.00032015	3714	PREDICTED: nucleobase-ascorbate transporter 4 [Cucumis melo]
Cluster-11055.43660	17.0933	1.75	2.7335	0.0037368	326	PREDICTED: uridine nucleosidase 1 [Jatropha curcas]>gi|802562634|ref|XP_012066472.1| PREDICTED: uridine nucleosidase 1 [Jatropha curcas]>gi|802562636|ref|XP_012066473.1| PREDICTED: uridine nucleosidase 1 [Jatropha curcas]>gi|802562638|ref|XP_012066474.1| PREDICTED: uridine nucleosidase 1 [Jatropha curcas]>gi|802562640|ref|XP_012066475.1| PREDICTED: uridine nucleosidase 1 [Jatropha curcas]>gi|6437…
Cluster-11055.43664	0.0266667	0.646667	-3.2908	0.0013459	2998	PREDICTED: putative acyl-activating enzyme 19 [Prunus mume]
Cluster-11055.43837	0	0.43	-3.4167	0.0055618	2590	PREDICTED: pentatricopeptide repeat-containing protein At3g12770 [Prunus mume]
Cluster-11055.43867	17.2267	4.46	1.9186	1.6828e-10	1672	PREDICTED: pre-mRNA-splicing factor SF2-like isoform X2 [Malus domestica]
Cluster-11055.43946	3.82667	0.77	2.1762	0.0005026	2362	sucrose transporter 2a [Morus alba var. multicaulis]
Cluster-11055.44076	1.32333	29.1833	-3.8813	3.3241e-08	885	PREDICTED: cyclin-U4-1-like [Nelumbo nucifera]
Cluster-11055.44194	2.78333	0.15	3.0054	0.011082	2270	PREDICTED: cullin-1-like [TareNAya hassleriaNA]
Cluster-11055.44224	1.66333	15.4567	-2.742	0.0018706	1118	PREDICTED: desiccation-related protein PCC13-62-like [Malus domestica]
Cluster-11055.44257	1.18333	3.73333	-1.568	0.0016079	2444	PREDICTED: branched-chain-amino-acid aminotransferase-like protein 1 [Jatropha curcas]
Cluster-11055.44275	1.37333	0.00333333	5.3166	8.877e-09	2051	PREDICTED: obg-like ATPase 1 isoform X1 [Vitis vinifera]
Cluster-11055.44388	8.87667	2.36667	1.8243	0.0020515	907	putative vesicle-associated membrane protein 726 [Malus domestica]>gi|455509307|gb|AGG35508.1| vesicle-associated membrance protein [Malus domestica]
Cluster-11055.44426	0.75	0	4.6161	9.9006e-06	3469	PREDICTED: putative pre-mRNA-splicing factor ATP-dependent RNA helicase DHX16 isoform X1 [Vitis vinifera]
Cluster-11055.4444	0	1.33333	-3.3208	0.008241	962	PREDICTED: probable caffeine synthase 4 [Jatropha curcas]
Cluster-11055.44583	8.23667	23.3467	-1.4583	1.897e-07	1656	PR5-like receptor kiNAse, putative [Theobroma cacao]>gi|508712243|gb|EOY04140.1| PR5-like receptor kiNAse, putative [Theobroma cacao]
Cluster-11055.44609	0.443333	1.38	-1.5397	0.0071469	2536	LOC100282569 [Zea mays]>gi|195623548|gb|ACG33604.1| ubiquitin-conjugating enzyme E2 W [Zea mays]
Cluster-11055.44615	6.90333	1.74667	1.946	2.0913e-07	2194	endo-1,4-beta-mannosidase protein 2 [Prunus persica]
Cluster-11055.4466	0.183333	2.34333	-3.2523	1.9544e-06	1945	PREDICTED: probable folate-biopterin transporter 6 [Prunus mume]
Cluster-11055.44749	3.77	10.51	-1.4224	0.00059092	1165	homeobox protein, putative [Ricinus communis]>gi|223540603|gb|EEF42166.1| homeobox protein, putative [Ricinus communis]
Cluster-11055.44833	6.17667	0.376667	2.9389	0.0092385	422	S-locus lectin protein kiNAse family protein [Theobroma cacao]>gi|508721009|gb|EOY12906.1| S-locus lectin protein kiNAse family protein [Theobroma cacao]
Cluster-11055.44848	1.46333	0.1	3.3061	6.1705e-05	2070	PREDICTED: trehalose-phosphate phosphatase A [Prunus mume]
Cluster-11055.44854	0.00333333	1.22	-3.4172	0.0067584	2973	PREDICTED: fructose-1,6-bisphosphatase, cytosolic-like [NicotiaNA tomentosiformis]
Cluster-11055.44877	1.87333	0.223333	2.646	0.0026227	1416	PREDICTED: ribonuclease P protein subunit p25-like protein isoform X2 [Cicer arietinum]
Cluster-11055.44889	0.44	0	4.8363	1.2998e-06	5177	PREDICTED: protein ACCUMULATION AND REPLICATION OF CHLOROPLASTS 6, chloroplastic [Prunus mume]
Cluster-11055.44945	0.913333	0	3.6027	0.0026398	1287	Mitochondrial substrate carrier family protein ucpB isoform 2, partial [Theobroma cacao]>gi|508703021|gb|EOX94917.1| Mitochondrial substrate carrier family protein ucpB isoform 2, partial [Theobroma cacao]
Cluster-11055.44994	31.04	15.2233	1.0132	0.01324	806	PREDICTED: ABC transporter B family member 25, mitochondrial-like [Pyrus x bretschneideri]
Cluster-11055.45138	35.1533	14.9433	1.2158	0.0030387	1724	PREDICTED: cytochrome P450 71A1-like [Vitis vinifera]
Cluster-11055.45147	12.5133	6.28667	1.0033	0.0013412	1809	PREDICTED: isoamylase 3, chloroplastic [Prunus mume]
Cluster-11055.45179	1.18333	0.306667	1.7577	0.040573	3531	PREDICTED: protein argoNAute 4-like [Cucumis sativus]>gi|778692838|ref|XP_011653532.1| PREDICTED: protein argoNAute 4-like [Cucumis sativus]>gi|700198883|gb|KGN54041.1| hypothetical protein Csa_4G269720 [Cucumis sativus]
Cluster-11055.45181	1.87333	6.06667	-1.5825	0.01208	1552	PREDICTED: protein ASPARTIC PROTEASE IN GUARD CELL 1-like [Pyrus x bretschneideri]
Cluster-11055.45190	3.83333	9.21333	-1.1873	0.016558	888	PREDICTED: probable gluconokiNAse [Prunus mume]
Cluster-11055.45275	1.32667	0.0433333	3.3147	0.0032892	1917	RNA helicase family protein isoform 1 [Theobroma cacao]>gi|508780832|gb|EOY28088.1| RNA helicase family protein isoform 1 [Theobroma cacao]
Cluster-11055.45441	4.43333	1.39667	1.5483	0.04041	2484	PREDICTED: putative transcription factor bHLH041 [Pyrus x bretschneideri]
Cluster-11055.45462	2.55667	5.42	-1.0372	0.0066358	2652	PREDICTED: pentatricopeptide repeat-containing protein At4g04790, mitochondrial-like [Prunus mume]
Cluster-11055.45507	0.616667	0	2.901	0.035167	1087	PREDICTED: mediator of RNA polymerase II transcription subunit 27 [Jatropha curcas]>gi|643727826|gb|KDP36119.1| hypothetical protein JCGZ_08763 [Jatropha curcas]
Cluster-11055.45530	1.39667	0.333333	1.8608	0.041655	1573	PREDICTED: probable WRKY transcription factor 65 [Populus euphratica]
Cluster-11055.45557	0	0.46	-3.0495	0.021749	1918	PREDICTED: ceramide kiNAse [Vitis vinifera]>gi|297745052|emb|CBI38644.3| unNAmed protein product [Vitis vinifera]
Cluster-11055.45590	2.01	8.81	-2.0648	1.2947e-09	2982	PREDICTED: probable serine/threonine-protein kiNAse WNK9 isoform X2 [Prunus mume]
Cluster-11055.45658	11.0267	27.4633	-1.2715	1.7615e-06	1125	Methyl esterase 11 [Theobroma cacao]>gi|508711814|gb|EOY03711.1| Methyl esterase 11 [Theobroma cacao]
Cluster-11055.45669	1.74	5.50667	-1.548	0.0088211	1203	GATA type zinc finger transcription factor family protein isoform 2 [Theobroma cacao]>gi|590663122|ref|XP_007036122.1| GATA type zinc finger transcription factor family protein isoform 2 [Theobroma cacao]>gi|508773366|gb|EOY20622.1| GATA type zinc finger transcription factor family protein isoform 2 [Theobroma cacao]>gi|508773367|gb|EOY20623.1| GATA type zinc finger transcription factor family pr…
Cluster-11055.45694	21.99	76.3967	-1.7382	6.3852e-07	904	PREDICTED: lachrymatory-factor synthase-like [Vitis vinifera]>gi|147865770|emb|CAN83252.1| hypothetical protein VITISV_034795 [Vitis vinifera]>gi|296081829|emb|CBI20834.3| unNAmed protein product [Vitis vinifera]
Cluster-11055.45743	0.126667	2.68	-3.1567	0.0042179	792	Pre-mRNA cleavage complex 2 protein Pcf11, putative isoform 5 [Theobroma cacao]>gi|508779465|gb|EOY26721.1| Pre-mRNA cleavage complex 2 protein Pcf11, putative isoform 5 [Theobroma cacao]
Cluster-11055.45776	0.21	0.973333	-1.9919	0.0042951	4089	PREDICTED: RNA polymerase-associated protein CTR9 homolog [Prunus mume]
Cluster-11055.45946	14.6467	2.83667	2.1735	0.001766	472	PREDICTED: protein NRT1/ PTR FAMILY 8.3-like [Fragaria vesca subsp. vesca]>gi|764578793|ref|XP_011463501.1| PREDICTED: protein NRT1/ PTR FAMILY 8.3-like [Fragaria vesca subsp. vesca]>gi|764578798|ref|XP_011463502.1| PREDICTED: protein NRT1/ PTR FAMILY 8.3-like [Fragaria vesca subsp. vesca]>gi|764578801|ref|XP_011463503.1| PREDICTED: protein NRT1/ PTR FAMILY 8.3-like [Fragaria vesca subsp. vesca]
Cluster-11055.45964	3.39	9.52667	-1.4384	0.00030888	1567	Alpha/beta-Hydrolases superfamily protein isoform 1 [Theobroma cacao]>gi|590679324|ref|XP_007040548.1| Alpha/beta-Hydrolases superfamily protein isoform 1 [Theobroma cacao]>gi|590679327|ref|XP_007040549.1| Alpha/beta-Hydrolases superfamily protein isoform 1 [Theobroma cacao]>gi|508777792|gb|EOY25048.1| Alpha/beta-Hydrolases superfamily protein isoform 1 [Theobroma cacao]>gi|508777793|gb|EOY25049.…
Cluster-11055.45980	138.427	33.2367	1.9824	5.3019e-06	1175	PREDICTED: wall-associated receptor kiNAse 2-like [Sesamum indicum]
Cluster-11055.45981	2.27667	0	4.6917	6.1132e-06	1396	PREDICTED: wall-associated receptor kiNAse 2-like [Sesamum indicum]
Cluster-11055.45983	21.07	6.57333	1.6146	0.0041267	973	PREDICTED: wall-associated receptor kiNAse 2-like [Sesamum indicum]
Cluster-11055.45988	6.08	2.43	1.3121	0.0037933	3291	Long-chain base1 isoform 1 [Theobroma cacao]>gi|590617030|ref|XP_007023673.1| Long-chain base1 isoform 1 [Theobroma cacao]>gi|590617033|ref|XP_007023674.1| Long-chain base1 isoform 1 [Theobroma cacao]>gi|508779038|gb|EOY26294.1| Long-chain base1 isoform 1 [Theobroma cacao]>gi|508779039|gb|EOY26295.1| Long-chain base1 isoform 1 [Theobroma cacao]>gi|508779040|gb|EOY26296.1| Long-chain base1 isoform…
Cluster-11055.45999	4.52333	11.6433	-1.296	0.0046687	1876	PREDICTED: sugar transporter ERD6-like 3 [Fragaria vesca subsp. vesca]
Cluster-11055.46080	1.41	0	3.6955	0.0016629	900	PREDICTED: serine/threonine protein phosphatase 2A 55 kDa regulatory subunit B beta isoform-like isoform X2 [Elaeis guineensis]
Cluster-11055.46095	0	1.62333	-6.2112	1.0696e-13	3739	translin associated factor X, putative [Ricinus communis]>gi|223549208|gb|EEF50697.1| translin associated factor X, putative [Ricinus communis]
Cluster-11055.46263	3.26	0.153333	2.971	0.014811	1268	PREDICTED: E3 ubiquitin ligase BIG BROTHER-like [Jatropha curcas]>gi|643737069|gb|KDP43275.1| hypothetical protein JCGZ_22827 [Jatropha curcas]
Cluster-11055.46284	0	0.57	-3.3728	0.0062148	1649	PREDICTED: protein trichome birefringence-like 25 isoform X2 [Pyrus x bretschneideri]>gi|694404832|ref|XP_009377279.1| PREDICTED: protein trichome birefringence-like 25 isoform X2 [Pyrus x bretschneideri]>gi|694449831|ref|XP_009350470.1| PREDICTED: protein trichome birefringence-like 25 isoform X2 [Pyrus x bretschneideri]
Cluster-11055.46294	2.49	7.58667	-1.4955	0.041762	1451	PREDICTED: phosphatidylinositol/phosphatidylcholine transfer protein SFH9 isoform X1 [Prunus mume]
Cluster-11055.46501	15.9733	4.63	1.6908	0.020885	401	ATP binding protein, putative [Ricinus communis]>gi|223531688|gb|EEF33513.1| ATP binding protein, putative [Ricinus communis]
Cluster-11055.46647	52.6767	15.3	1.7142	0.00020906	2593	PREDICTED: NAD(H) kiNAse 1 [Cicer arietinum]
Cluster-11055.46710	0	0.43	-3.348	0.0068681	2062	PREDICTED: LOW QUALITY PROTEIN: uncharacterized protein At1g10890-like [Malus domestica]
Cluster-11055.46731	0.44	0.0433333	2.8041	0.0043759	3438	PREDICTED: protein SCAI [Prunus mume]
Cluster-11055.46733	8.43667	0.99	2.6755	0.0012245	736	PREDICTED: LOW QUALITY PROTEIN: caffeic acid 3-O-methyltransferase-like [Fragaria vesca subsp. vesca]
Cluster-11055.46734	10	1.11667	2.9706	3.7676e-08	666	PREDICTED: anthranilate N-methyltransferase-like [Malus domestica]
Cluster-11055.46763	9.38667	20.06	-1.06	2.8272e-05	1742	PREDICTED: clp protease-related protein At4g12060, chloroplastic [Prunus mume]
Cluster-11055.46783	0.85	0	3.2809	0.00986	1216	Copine family isoform 5 [Theobroma cacao]>gi|508700715|gb|EOX92611.1| Copine family isoform 5 [Theobroma cacao]
Cluster-11055.46787	22.1633	1.95	3.3696	1.5927e-13	1888	PREDICTED: transcription factor bHLH130-like [Prunus mume]
Cluster-11055.46821	0.95	4.80333	-1.9921	0.036442	2350	PREDICTED: probable envelope ADP,ATP carrier protein, chloroplastic [Prunus mume]
Cluster-11055.46857	0.23	0	3.2265	0.0116	2964	PREDICTED: phosphomethylpyrimidine synthase, chloroplastic [Brassica rapa]
Cluster-11055.46869	2.80333	0.06	4.2095	1.9095e-06	1053	4-coumarate-coa ligase [Medicago truncatula]>gi|355491125|gb|AES72328.1| 4-coumarate:CoA ligase-like protein [Medicago truncatula]
Cluster-11055.46913	1.15667	0	3.2992	0.0099464	1444	PREDICTED: serine/threonine-protein kiNAse SRPK isoform X1 [Vitis vinifera]
Cluster-11055.46915	0.00666667	0.956667	-3.1046	0.019487	1921	PREDICTED: serine/threonine-protein kiNAse SRPK isoform X1 [Vitis vinifera]
Cluster-11055.4698	1.88333	0	5.1214	1.7215e-07	1901	PREDICTED: transcription factor MYC2-like [Citrus sinensis]
Cluster-11055.46991	0	0.77	-4.7622	1.684e-06	3066	PREDICTED: cleavage stimulation factor subunit 1 isoform X4 [Prunus mume]
Cluster-11055.47050	0.876667	2.27667	-1.3058	0.0086042	5156	PREDICTED: phosphoglucan phosphatase LSF2, chloroplastic [Fragaria vesca subsp. vesca]
Cluster-11055.47063	0	1.65	-4.294	5.4332e-05	1228	PREDICTED: ras-related protein RABA3 [Jatropha curcas]>gi|643716818|gb|KDP28444.1| hypothetical protein JCGZ_14215 [Jatropha curcas]
Cluster-11055.47073	25.51	9.77667	1.3609	0.014009	793	receptor protein kiNAse, putative [Ricinus communis]>gi|223534122|gb|EEF35839.1| receptor protein kiNAse, putative [Ricinus communis]
Cluster-11055.47074	25.48	9.58	1.3848	0.023757	650	PREDICTED: probable leucine-rich repeat receptor-like protein kiNAse At1g35710 [Jatropha curcas]
Cluster-11055.47117	0.39	2.98	-2.3441	0.038049	4274	PREDICTED: UDP-sulfoquinovose synthase, chloroplastic [Pyrus x bretschneideri]
Cluster-11055.47142	4.49	1.74333	1.337	0.0021921	1671	PREDICTED: anthocyanidin 5,3-O-glucosyltransferase-like [Citrus sinensis]
Cluster-11055.47193	1.68	0.493333	1.6082	0.038357	2607	PREDICTED: sigNAl recognition particle subunit SRP72 [Cucumis melo]
Cluster-11055.47223	0	1.02333	-3.3586	0.0071592	1240	Ribonuclease 1 [Theobroma cacao]>gi|508710016|gb|EOY01913.1| Ribonuclease 1 [Theobroma cacao]
Cluster-11055.47262	4.15667	0.386667	2.9972	0.00018427	1228	Inosine-uridine preferring nucleoside hydrolase family protein isoform 2 [Theobroma cacao]>gi|508714449|gb|EOY06346.1| Inosine-uridine preferring nucleoside hydrolase family protein isoform 2 [Theobroma cacao]
Cluster-11055.47274	0.713333	0.13	2.1284	0.017158	2708	PREDICTED: syNAptotagmin-3 [Prunus mume]
Cluster-11055.47293	0.00666667	1.53	-5.5911	3.0668e-11	3876	Deoxyhypusine synthase [Glycine soja]
Cluster-11055.47303	0	0.403333	-3.9526	0.00044587	3766	PREDICTED: deoxyhypusine synthase [TareNAya hassleriaNA]
Cluster-11055.47307	3.55667	9.95	-1.3977	0.0063344	888	dhs1 [Glycine max]>gi|223452572|gb|ACM89613.1| dhs1 [Glycine max]
Cluster-11055.47322	0	0.266667	-2.9369	0.030614	2385	PREDICTED: pentatricopeptide repeat-containing protein At4g11690 [Prunus mume]
Cluster-11055.47325	0.7	5.66667	-2.4698	0.0095125	3490	PREDICTED: mediator of RNA polymerase II transcription subunit 15 [Prunus mume]
Cluster-11055.47369	0	0.493333	-4.1329	0.00018016	3939	PREDICTED: WAT1-related protein At3g28050-like isoform X1 [Prunus mume]>gi|645230070|ref|XP_008221762.1| PREDICTED: WAT1-related protein At3g28050-like isoform X1 [Prunus mume]
Cluster-11055.47376	0.45	0.02	3.0812	0.0092241	3001	PREDICTED: protein furry homolog [Jatropha curcas]
Cluster-11055.47429	1.75667	0.133333	2.6301	0.031194	2729	PREDICTED: alpha-1,3-mannosyl-glycoprotein 2-beta-N-acetylglucosaminyltransferase isoform 1 [Glycine max]
Cluster-11055.47465	1.03667	0	4.363	6.1086e-05	2588	PREDICTED: F-box/LRR-repeat protein At5g63520 [Prunus mume]
Cluster-11055.47562	416.773	151.807	1.4568	3.758e-05	751	PREDICTED: zinc finger protein ZAT11 [Jatropha curcas]>gi|643727020|gb|KDP35585.1| hypothetical protein JCGZ_09023 [Jatropha curcas]
Cluster-11055.47669	34.98	11.19	1.6331	2.1926e-06	2493	PREDICTED: NAD(H) kiNAse 1 [Cicer arietinum]
Cluster-11055.47697	0	0.236667	-2.8176	0.044312	2439	High mobility group isoform 3 [Theobroma cacao]>gi|508711485|gb|EOY03382.1| High mobility group isoform 3 [Theobroma cacao]
Cluster-11055.47718	3.02	17.4833	-2.3459	8.9722e-05	2279	PREDICTED: myosin-9-like isoform X1 [Prunus mume]
Cluster-11055.47719	8.58333	21.3433	-1.2802	3.7188e-05	2266	PREDICTED: myosin-9-like isoform X1 [Prunus mume]
Cluster-11055.47724	52.3933	23.35	1.1537	0.0050142	826	PREDICTED: CBS domain-containing protein CBSX1, chloroplastic-like [Cucumis melo]
Cluster-11055.47787	2.58	5.57333	-1.0548	0.012159	2240	PREDICTED: ATP-dependent RNA helicase DHX36 [Populus euphratica]
Cluster-11055.47884	18.97	41.0433	-1.0796	2.5894e-05	2472	PREDICTED: LOW QUALITY PROTEIN: trichohyalin [Prunus mume]
Cluster-11055.48013	6.14333	18.9867	-1.5566	0.0015352	2551	PREDICTED: auxin response factor 18-like [Malus domestica]
Cluster-11055.48015	1.11667	0.0566667	2.7446	0.037513	3241	PREDICTED: auxin response factor 18-like [Malus domestica]
Cluster-11055.48032	0.64	2.25333	-1.6105	0.044326	2801	PREDICTED: type I inositol 1,4,5-trisphosphate 5-phosphatase 1-like isoform X2 [Gossypium raimondii]>gi|823164897|ref|XP_012482391.1| PREDICTED: type I inositol 1,4,5-trisphosphate 5-phosphatase 1-like isoform X2 [Gossypium raimondii]>gi|823164899|ref|XP_012482392.1| PREDICTED: type I inositol 1,4,5-trisphosphate 5-phosphatase 1-like isoform X2 [Gossypium raimondii]>gi|763761699|gb|KJB28953.1| hy…
Cluster-11055.48033	0.476667	2.85333	-2.3169	0.0022843	1081	PREDICTED: type I inositol 1,4,5-trisphosphate 5-phosphatase 1 isoform X1 [Prunus mume]
Cluster-11055.48083	0.43	5.12	-3.313	1.5691e-10	2707	PREDICTED: UDP-glycosyltransferase 85A2-like [Prunus mume]
Cluster-11055.48105	0.826667	0	4.1177	0.00019106	1859	PREDICTED: PAX3- and PAX7-binding protein 1-like [Pyrus x bretschneideri]
Cluster-11055.48152	432.217	98.3133	1.9741	0.0067046	658	PREDICTED: isoflavone 2'-hydroxylase-like [Populus euphratica]>gi|743786789|ref|XP_011029187.1| PREDICTED: isoflavone 2'-hydroxylase-like [Populus euphratica]
Cluster-11055.48174	5.70667	0.79	2.5637	0.00033978	1357	PREDICTED: glutathione S-transferase T1 [Fragaria vesca subsp. vesca]
Cluster-11055.48211	0.416667	0.02	2.7031	0.03845	1735	PREDICTED: palmitoyl-protein thioesterase 1 [Vitis vinifera]>gi|297734597|emb|CBI16648.3| unNAmed protein product [Vitis vinifera]
Cluster-11055.48431	6.82333	17.2133	-1.2764	0.0048791	1322	gylcosyltransferase UGT71A13 [Maclura pomifera]
Cluster-11055.48556	0.97	0.27	1.7312	0.0069231	2904	PREDICTED: phosphoglucan phosphatase LSF2, chloroplastic [Fragaria vesca subsp. vesca]
Cluster-11055.48589	2.76333	20.72	-2.5309	0.0015772	1353	PREDICTED: peroxidase 21 [Jatropha curcas]>gi|643717653|gb|KDP29096.1| hypothetical protein JCGZ_16485 [Jatropha curcas]
Cluster-11055.48595	6.07667	1.29333	2.1868	5.3665e-11	3486	PREDICTED: cellulose synthase A catalytic subunit 8 [UDP-forming] [Vitis vinifera]
Cluster-11055.48597	21.7633	10.03	1.106	0.041719	554	PREDICTED: protein ZINC INDUCED FACILITATOR-LIKE 1-like isoform X2 [Eucalyptus grandis]
Cluster-11055.48628	19.1333	6.22	1.6089	4.3634e-06	939	PREDICTED: serine/threonine-protein kiNAse-like protein At1g28390 [Malus domestica]
Cluster-11055.48637	5.05667	12.2833	-1.2224	0.022312	1036	PREDICTED: phosphatidylinositol/phosphatidylcholine transfer protein SFH9 isoform X2 [Prunus mume]
Cluster-11055.48665	10.0733	25.7367	-1.2987	0.00089053	1406	PREDICTED: 50S ribosomal protein L1, chloroplastic-like [Cucumis sativus]>gi|700189861|gb|KGN45094.1| Ribosomal protein [Cucumis sativus]
Cluster-11055.48809	0.41	0	3.7341	0.0014056	2623	Glycine-rich RNA-binding protein 2, mitochondrial [Glycine soja]
Cluster-11055.48865	1.01	0.0633333	2.721	0.029548	1504	flavonoid prenyltransferase [Maclura tricuspidata]
Cluster-11055.48866	6.7	1.65333	1.9477	0.00012941	1977	flavonoid prenyltransferase [Morus alba]
Cluster-11055.48867	9.15	0.946667	2.7374	0.0020954	495	bacteriochlorophyll synthase, putative [Ricinus communis]>gi|223528787|gb|EEF30794.1| bacteriochlorophyll synthase, putative [Ricinus communis]
Cluster-11055.48888	0.0666667	1.06667	-2.7224	0.037586	2655	PREDICTED: putative E3 ubiquitin-protein ligase RING1a [Prunus mume]
Cluster-11055.48953	0.743333	0	3.1651	0.015375	1398	PREDICTED: pumilio homolog 12-like isoform X2 [Citrus sinensis]
Cluster-11055.48972	3.60667	15.19	-1.949	3.407e-05	1969	PREDICTED: probable glycosyltransferase At5g03795 [Malus domestica]
Cluster-11055.48976	0	1.38	-5.4411	2.3084e-09	2663	PREDICTED: vacuolar protein sorting-associated protein 53 A-like isoform X1 [Malus domestica]
Cluster-11055.48993	2.38667	5.44	-1.142	0.0049073	2042	PREDICTED: E3 ubiquitin-protein ligase CHIP [Vitis vinifera]>gi|147834652|emb|CAN63106.1| hypothetical protein VITISV_000496 [Vitis vinifera]
Cluster-11055.48997	0.383333	0	3.9011	0.00055361	2820	transporter, putative [Ricinus communis]>gi|223542517|gb|EEF44057.1| transporter, putative [Ricinus communis]
Cluster-11055.49038	0	0.336667	-3.9621	0.00040279	4243	PREDICTED: filament-like plant protein 4 [Prunus mume]>gi|645229079|ref|XP_008221295.1| PREDICTED: filament-like plant protein 4 [Prunus mume]
Cluster-11055.49099	0	1.47	-3.5144	0.0037737	961	PREDICTED: IAA-alanine resistance protein 1 [Malus domestica]
Cluster-11055.49108	68.04	12.7467	2.2725	5.4125e-05	864	s-adenosylmethionine synthetase, putative [Ricinus communis]>gi|223548531|gb|EEF50022.1| s-adenosylmethionine synthetase, putative [Ricinus communis]
Cluster-11055.49132	10.7333	2.77667	1.8217	0.01308	424	OSBP(oxysterol binding protein)-related protein 1C isoform 2 [Theobroma cacao]>gi|508724289|gb|EOY16186.1| OSBP(oxysterol binding protein)-related protein 1C isoform 2 [Theobroma cacao]
Cluster-11055.49224	6.31333	15.2567	-1.2166	0.0021178	1474	PREDICTED: (+)-neomenthol dehydrogeNAse-like [Malus domestica]
Cluster-11055.49312	7.22333	1.46	2.1667	0.0003517	1868	PREDICTED: bifunctioNAl epoxide hydrolase 2 [Beta vulgaris subsp. vulgaris]>gi|870857954|gb|KMT09480.1| hypothetical protein BVRB_6g129510 [Beta vulgaris subsp. vulgaris]
Cluster-11055.49320	0	0.776667	-4.9379	2.7198e-07	3095	PREDICTED: phosphatidylinositol 4-phosphate 5-kiNAse 7-like [Malus domestica]
Cluster-11055.49526	0.326667	0	2.7971	0.047726	1606	PREDICTED: protein BONZAI 1-like [Fragaria vesca subsp. vesca]
Cluster-11055.49657	4.12667	0.436667	2.4971	0.028307	2227	PREDICTED: probable tyrosine-protein phosphatase At1g05000 [Jatropha curcas]>gi|643714200|gb|KDP26865.1| hypothetical protein JCGZ_18023 [Jatropha curcas]
Cluster-11055.49662	25.9033	11.3867	1.1527	0.049501	951	PREDICTED: cysteine-rich receptor-like protein kiNAse 19 [Pyrus x bretschneideri]
Cluster-11055.49667	4.72333	1.08333	1.9337	0.019089	1053	PREDICTED: chitotriosidase-1-like [Populus euphratica]
Cluster-11055.49708	1.23667	0.133333	2.4945	0.025687	3808	Autoinhibited H(+)-ATPase isoform 2 [Theobroma cacao]>gi|590621504|ref|XP_007024800.1| Autoinhibited H(+)-ATPase isoform 2 [Theobroma cacao]>gi|508780165|gb|EOY27421.1| Autoinhibited H(+)-ATPase isoform 2 [Theobroma cacao]>gi|508780166|gb|EOY27422.1| Autoinhibited H(+)-ATPase isoform 2 [Theobroma cacao]
Cluster-11055.49808	0.793333	9.30667	-2.6518	0.02069	1486	Lignin-forming anionic peroxidase [Theobroma cacao]>gi|508709284|gb|EOY01181.1| Lignin-forming anionic peroxidase [Theobroma cacao]
Cluster-11055.49820	0.316667	2.47	-2.3408	0.031734	2499	PREDICTED: probable ribose-5-phosphate isomerase 3, chloroplastic [Populus euphratica]
Cluster-11055.49910	7.79333	1.61333	2.1803	6.6301e-07	1261	CTR1-like protein kiNAse [Rosa hybrid cultivar]
Cluster-11055.49989	0.633333	0	4.6847	3.9105e-06	3221	PREDICTED: probable 1-deoxy-D-xylulose-5-phosphate synthase, chloroplastic isoform X1 [Malus domestica]
Cluster-11055.49993	7.54667	1.87333	1.8257	0.035551	1906	PREDICTED: mitochondrial import inner membrane translocase subunit TIM22-like [Pyrus x bretschneideri]
Cluster-11055.50026	9.01333	4.38333	1.0471	0.0004477	2198	Protein TRIGALACTOSYLDIACYLGLYCEROL 3, chloroplastic [Glycine soja]
Cluster-11055.50036	9.06	19.0533	-1.0421	7.2917e-05	2319	PREDICTED: CTP synthase-like [Jatropha curcas]>gi|643733503|gb|KDP40417.1| hypothetical protein JCGZ_03767 [Jatropha curcas]
Cluster-11055.50037	82.52	32.2033	1.3556	0.033941	319	PREDICTED: LOW QUALITY PROTEIN: G-type lectin S-receptor-like serine/threonine-protein kiNAse At4g27290 [Eucalyptus grandis]
Cluster-11055.50041	23.3467	9.77	1.2357	0.012378	702	PREDICTED: G-type lectin S-receptor-like serine/threonine-protein kiNAse At4g27290 [Nelumbo nucifera]
Cluster-11055.50086	0	1.18333	-5.025	2.2066e-07	2703	PREDICTED: putative glycerol-3-phosphate transporter 5 [Populus euphratica]
Cluster-11055.50090	0.92	0	3.0179	0.025816	1534	PREDICTED: protein-tyrosine-phosphatase PTP1-like [Pyrus x bretschneideri]>gi|694444675|ref|XP_009348841.1| PREDICTED: protein-tyrosine-phosphatase PTP1-like [Pyrus x bretschneideri]>gi|694444678|ref|XP_009348842.1| PREDICTED: protein-tyrosine-phosphatase PTP1-like [Pyrus x bretschneideri]
Cluster-11055.50107	14.1867	0	8.3022	2.1813e-31	1816	PREDICTED: zinc finger CCCH domain-containing protein 37 isoform X2 [Vitis vinifera]>gi|297736083|emb|CBI24121.3| unNAmed protein product [Vitis vinifera]
Cluster-11055.50111	0.0166667	17.05	-7.9211	4.2842e-32	1814	PREDICTED: zinc finger CCCH domain-containing protein 37 isoform X2 [Vitis vinifera]>gi|297736083|emb|CBI24121.3| unNAmed protein product [Vitis vinifera]
Cluster-11055.50113	0	1.13	-3.6648	0.0019517	1330	PREDICTED: zinc finger CCCH domain-containing protein 37-like isoform X1 [Jatropha curcas]>gi|643729709|gb|KDP37468.1| hypothetical protein JCGZ_06908 [Jatropha curcas]
Cluster-11055.50117	2.45333	6.45333	-1.3166	0.035017	3663	PREDICTED: protein FAR-RED IMPAIRED RESPONSE 1 [Prunus mume]
Cluster-11055.50120	13.2	28.7533	-1.0817	0.0077781	2504	PLAC8 family protein [Theobroma cacao]>gi|508725741|gb|EOY17638.1| PLAC8 family protein [Theobroma cacao]
Cluster-11055.50152	3.53667	9.36	-1.3166	0.017072	1580	PREDICTED: tRNA 2'-phosphotransferase 1 [Cucumis melo]
Cluster-11055.50157	0.706667	0.11	2.3216	0.01404	2274	PREDICTED: putative 3,4-dihydroxy-2-butanone kiNAse [Malus domestica]
Cluster-11055.50245	45.8933	20.8233	1.1232	0.014643	2965	PREDICTED: glucose-6-phosphate 1-dehydrogeNAse 2, chloroplastic [Jatropha curcas]>gi|643714178|gb|KDP26843.1| hypothetical protein JCGZ_18001 [Jatropha curcas]
Cluster-11055.50370	4.03667	1.06667	1.744	0.039292	1559	PREDICTED: C2 and GRAM domain-containing protein At1g03370 [Fragaria vesca subsp. vesca]
Cluster-11055.50375	3.24667	0.723333	1.9003	0.049506	1243	KiNAse superfamily protein isoform 2 [Theobroma cacao]>gi|508712564|gb|EOY04461.1| KiNAse superfamily protein isoform 2 [Theobroma cacao]
Cluster-11055.50430	4.09333	12.4233	-1.5044	0.020003	2603	transferase, transferring glycosyl groups, putative [Ricinus communis]>gi|223543394|gb|EEF44925.1| transferase, transferring glycosyl groups, putative [Ricinus communis]
Cluster-11055.50437	0.363333	0	3.7048	0.0015013	2577	PREDICTED: cullin-3A [Jatropha curcas]>gi|643734513|gb|KDP41183.1| hypothetical protein JCGZ_15590 [Jatropha curcas]
Cluster-11055.50461	0.973333	0	4.5047	2.5195e-05	2973	PREDICTED: endoplasmic reticulum-Golgi intermediate compartment protein 3-like [Prunus mume]
Cluster-11055.50477	3.23333	7.12333	-1.0914	0.0019908	2219	PREDICTED: protein TIC 56, chloroplastic-like [Gossypium raimondii]>gi|763810157|gb|KJB77059.1| hypothetical protein B456_012G118300 [Gossypium raimondii]
Cluster-11055.50517	5.70667	1.25667	2.1017	1.5811e-05	1002	PREDICTED: BES1/BZR1 homolog protein 4-like [Malus domestica]>gi|694310191|ref|XP_009351745.1| PREDICTED: BES1/BZR1 homolog protein 4-like [Pyrus x bretschneideri]
Cluster-11055.50531	20.0667	8.17667	1.2609	0.010233	1596	PREDICTED: dehydration-responsive element-binding protein 2C [Prunus mume]
Cluster-11055.50595	17.8733	46.1067	-1.308	0.0019517	1136	PREDICTED: endo-1,3;1,4-beta-D-glucaNAse-like isoform X1 [Malus domestica]
Cluster-11055.50644	43.73	18.73	1.2212	0.015226	859	PREDICTED: 1-aminocyclopropane-1-carboxylate oxidase homolog 4-like [Pyrus x bretschneideri]
Cluster-11055.50659	0.803333	0	3.7387	0.0015678	1912	cinNAmoyl-CoA reductase 1 [Betula platyphylla]
Cluster-11055.50665	14.84	43.1533	-1.4434	0.0028114	398	PREDICTED: serine/arginine-rich splicing factor RS2Z33-like isoform X1 [Solanum tuberosum]>gi|565358185|ref|XP_006345908.1| PREDICTED: serine/arginine-rich splicing factor RS2Z33-like isoform X2 [Solanum tuberosum]
Cluster-11055.50692	5.12667	1.10667	2.1478	4.3639e-07	2174	PREDICTED: monocarboxylate transporter 2 [Prunus mume]
Cluster-11055.50913	37.16	18.03	1.0327	0.0067578	1948	PREDICTED: receptor-like cytosolic serine/threonine-protein kiNAse RBK2 [Fragaria vesca subsp. vesca]
Cluster-11055.51114	4.06	1.52	1.3837	0.0023594	1738	PREDICTED: myb-related protein 306 [Glycine max]
Cluster-11055.51263	1.71	11.6633	-2.2974	0.018681	974	PREDICTED: LOB domain-containing protein 12-like [Malus domestica]
Cluster-11055.51264	0.823333	0.1	2.6313	0.0070781	1600	PREDICTED: universal stress protein A-like protein [Populus euphratica]
Cluster-11055.51299	3.32667	0.8	1.9152	0.0024379	2395	PREDICTED: splicing factor 3B subunit 3 [Prunus mume]
Cluster-11055.51316	2.65	7.24	-1.3762	0.0010007	3616	PREDICTED: disease resistance protein RPM1-like isoform X1 [Populus euphratica]>gi|743841002|ref|XP_011026349.1| PREDICTED: disease resistance protein RPM1-like isoform X2 [Populus euphratica]
Cluster-11055.51396	3.76333	1.29667	1.4869	0.0048799	1505	PREDICTED: putative F-box/LRR-repeat protein 23 [Nelumbo nucifera]
Cluster-11055.51422	3.40333	22.4233	-2.4052	0.0022511	1981	PREDICTED: 1-aminocyclopropane-1-carboxylate synthase 3 [Vitis vinifera]>gi|147801368|emb|CAN74730.1| hypothetical protein VITISV_037836 [Vitis vinifera]
Cluster-11055.51437	36.28	12.7433	1.4881	0.0002609	1586	PREDICTED: F-box protein At2g39490 [Fragaria vesca subsp. vesca]
Cluster-11055.51439	5.99	1.31333	2.1057	8.4207e-05	1672	PREDICTED: F-box protein At2g39490 [Fragaria vesca subsp. vesca]
Cluster-11055.51476	0.536667	0.116667	1.9825	0.015775	3241	PREDICTED: CLIP-associated protein-like [NicotiaNA tomentosiformis]
Cluster-11055.51487	1.42667	3.72	-1.306	0.03765	1668	PREDICTED: nucleolin [Cucumis melo]>gi|659097355|ref|XP_008449580.1| PREDICTED: nucleolin [Cucumis melo]
Cluster-11055.51704	23.1733	10.14	1.2061	4.0958e-09	1486	PREDICTED: putative clathrin assembly protein At4g40080 [Fragaria vesca subsp. vesca]
Cluster-11055.51773	0	0.206667	-3.1077	0.017191	3485	PREDICTED: transportin-1 [Prunus mume]
Cluster-11055.51834	40.91	6.00667	2.6283	4.2595e-07	756	R2R3 MYB transcription factor splice variant 1 [Theobroma cacao]>gi|508712067|gb|EOY03964.1| R2R3 MYB transcription factor splice variant 1 [Theobroma cacao]
Cluster-11055.51930	1.03667	0.163333	2.3488	0.0038932	3096	PREDICTED: SEC14 cytosolic factor [Jatropha curcas]>gi|802614739|ref|XP_012074811.1| PREDICTED: SEC14 cytosolic factor [Jatropha curcas]
Cluster-11055.52044	14.3033	3.00667	2.1082	0.00027512	1091	MYB19, partial [Scutellaria taiwanensis]
Cluster-11055.52046	6.31333	2.16	1.4825	0.0055007	1491	MYB transcription factor MYB79 [Glycine max]
Cluster-11055.52047	205.253	37.01	2.3939	1.9463e-10	1179	PREDICTED: trichome differentiation protein GL1-like [Prunus mume]
Cluster-11055.52048	7.24	0.993333	2.5688	0.00018393	955	PREDICTED: phosphoenolpyruvate carboxykiNAse [ATP]-like [Malus domestica]
Cluster-11055.52058	9.81667	1.11667	2.5028	0.023166	984	Phosphatidylinositol transfer protein 1 isoform 1 [Theobroma cacao]>gi|508785852|gb|EOY33108.1| Phosphatidylinositol transfer protein 1 isoform 1 [Theobroma cacao]
Cluster-11055.52163	0	4.03333	-4.3456	5.3185e-05	807	PREDICTED: LOW QUALITY PROTEIN: probable F-box protein At1g60180 [Fragaria vesca subsp. vesca]
Cluster-11055.52176	2.79667	8.36333	-1.4931	0.0014182	1851	PREDICTED: cytochrome P450 CYP749A22-like [Prunus mume]
Cluster-11055.52201	17.78	4.49333	1.9549	2.2756e-07	1818	PREDICTED: dehydration-responsive element-binding protein 2C [Prunus mume]
Cluster-11055.52243	13.5267	38.6733	-1.4519	0.0013745	1446	PREDICTED: auxin-induced protein 22B [Nelumbo nucifera]
Cluster-11055.52257	2.29667	0.23	2.5066	0.031227	4320	PREDICTED: protein FAM135B [Prunus mume]
Cluster-11055.52258	0.0666667	1.07333	-3.0422	0.0049432	2598	PREDICTED: protein FAM135B [Prunus mume]
Cluster-11055.52301	2.64667	0.02	5.0592	4.7046e-09	1781	fructose-bisphosphate aldolase, putative [Ricinus communis]>gi|223541223|gb|EEF42778.1| fructose-bisphosphate aldolase, putative [Ricinus communis]
Cluster-11055.52422	4.60667	14.51	-1.5606	0.00058302	687	PREDICTED: cytochrome P450 82C4-like [Gossypium raimondii]>gi|763780764|gb|KJB47835.1| hypothetical protein B456_008G044400 [Gossypium raimondii]
Cluster-11055.52426	21.3867	7.98	1.3871	0.022519	1145	PREDICTED: probable LRR receptor-like serine/threonine-protein kiNAse At4g08850 [Fragaria vesca subsp. vesca]
Cluster-11055.52453	1.14333	0.113333	2.6396	0.015766	3354	Transducin/WD40 repeat superfamily protein isoform 1 [Theobroma cacao]>gi|590721064|ref|XP_007051503.1| Transducin/WD40 repeat superfamily protein isoform 1 [Theobroma cacao]>gi|508703762|gb|EOX95658.1| Transducin/WD40 repeat superfamily protein isoform 1 [Theobroma cacao]>gi|508703764|gb|EOX95660.1| Transducin/WD40 repeat superfamily protein isoform 1 [Theobroma cacao]
Cluster-11055.52487	1.62667	7.29667	-2.0463	4.6221e-05	3688	PREDICTED: probable ubiquitin conjugation factor E4 [Malus domestica]
Cluster-11055.52504	1.98333	5.49667	-1.4064	0.00342	3121	PREDICTED: serine/threonine-protein kiNAse BLUS1 [Prunus mume]
Cluster-11055.52510	0.42	12.2267	-4.5888	7.1403e-25	1882	PREDICTED: probable LRR receptor-like serine/threonine-protein kiNAse At4g36180 [Prunus mume]
Cluster-11055.52570	7.18667	17.1233	-1.2021	0.00057933	2188	PREDICTED: pyruvate kiNAse isozyme G, chloroplastic isoform X1 [Prunus mume]
Cluster-11055.52675	3.32333	0.903333	1.7903	0.0033915	1389	PREDICTED: TOM1-like protein 2 isoform X1 [Nelumbo nucifera]
Cluster-11055.52681	0.76	0.13	2.2625	0.003851	4860	PREDICTED: long chain base biosynthesis protein 2a [Populus euphratica]
Cluster-11055.5269	1.22333	0	3.8393	0.00082489	1096	PREDICTED: tRNA-dihydrouridine(20) synthase [NAD(P)+]-like isoform X2 [Prunus mume]
Cluster-11055.52806	1.36667	6.96667	-2.2359	1.7487e-05	1303	Basic helix-loop-helix DNA-binding superfamily protein, putative isoform 2 [Theobroma cacao]>gi|508722516|gb|EOY14413.1| Basic helix-loop-helix DNA-binding superfamily protein, putative isoform 2 [Theobroma cacao]
Cluster-11055.52851	64.9067	11	2.4677	9.9277e-07	467	conserved hypothetical protein [Ricinus communis]>gi|223537754|gb|EEF39372.1| conserved hypothetical protein [Ricinus communis]
Cluster-11055.52857	4.01	8.69333	-1.0729	0.0092324	1801	PREDICTED: probable galacturonosyltransferase 11 [Fragaria vesca subsp. vesca]
Cluster-11055.52881	2.44667	0.55	2.0358	0.00093015	2116	PREDICTED: transmembrane protein 230-like [Populus euphratica]
Cluster-11055.52915	16.48	3.22667	2.1473	0.0069155	2486	PREDICTED: exocyst complex component EXO70B1 [Prunus mume]
Cluster-11055.52978	0.0566667	0.84	-2.6555	0.034444	1657	PREDICTED: RNA-binding protein FUS isoform X2 [Vitis vinifera]
Cluster-11055.52979	30.16	9.65	1.5628	0.020849	3252	PREDICTED: G-type lectin S-receptor-like serine/threonine-protein kiNAse At5g35370 [Vitis vinifera]
Cluster-11055.52986	5.03333	1.21	1.8686	0.019097	1071	PREDICTED: protein DEHYDRATION-INDUCED 19 homolog 4-like [Malus domestica]
Cluster-11055.53002	129.78	30.3967	1.9637	0.0017708	485	PREDICTED: glutathione S-transferase F11-like [Cicer arietinum]
Cluster-11055.53070	9.7	2.21667	2.0344	0.00032082	917	PREDICTED: serine/arginine-rich splicing factor RSZ22A-like [NicotiaNA sylvestris]
Cluster-11055.53137	7.07	2.18333	1.6228	0.011464	1603	Nitrogen fixation protein nifU, putative [Ricinus communis]>gi|223531541|gb|EEF33371.1| Nitrogen fixation protein nifU, putative [Ricinus communis]
Cluster-11055.53164	14.0067	53.5767	-1.856	6.9012e-07	1103	PREDICTED: SNF1-related protein kiNAse regulatory subunit beta-1 [Vitis vinifera]>gi|296083943|emb|CBI24331.3| unNAmed protein product [Vitis vinifera]
Cluster-11055.53165	17.5067	49.0933	-1.4404	5.0415e-09	1096	PREDICTED: SNF1-related protein kiNAse regulatory subunit beta-1 [Vitis vinifera]>gi|296083943|emb|CBI24331.3| unNAmed protein product [Vitis vinifera]
Cluster-11055.53168	0	1.24	-4.2489	8.2627e-05	1717	PREDICTED: protein DEHYDRATION-INDUCED 19 homolog 3-like isoform X1 [Gossypium raimondii]
Cluster-11055.53191	9.95	21.52	-1.058	0.020178	1979	DNA binding protein, putative [Ricinus communis]>gi|223549023|gb|EEF50512.1| DNA binding protein, putative [Ricinus communis]
Cluster-11055.53278	8.92333	19.1133	-1.0739	6.9608e-10	2363	PREDICTED: probable plastid-lipid-associated protein 14, chloroplastic [Prunus mume]
Cluster-11055.53338	4.23667	1.38667	1.5133	0.039441	1407	PREDICTED: sugar transport protein 13 [Fragaria vesca subsp. vesca]
Cluster-11055.53371	12.7833	39.23	-1.5432	0.00029905	751	PREDICTED: probable protein phosphatase 2C 34 [Fragaria vesca subsp. vesca]
Cluster-11055.5343	0.623333	0	4.6626	5.1532e-06	3434	PREDICTED: phospholipid--sterol O-acyltransferase [Prunus mume]
Cluster-11055.53457	6.10667	1.99667	1.5136	0.031545	2322	PREDICTED: glutathione gamma-glutamylcysteinyltransferase 3-like [Prunus mume]
Cluster-11055.53466	7.07667	34.1433	-2.0908	0.0031551	1171	PREDICTED: phosphoenolpyruvate carboxylase kiNAse 1-like [Prunus mume]
Cluster-11055.53668	1.98	0.346667	2.2118	0.01833	1632	PREDICTED: putative glucuronosyltransferase PGSIP6 [Pyrus x bretschneideri]
Cluster-11055.53682	3.70333	0.806667	2.0882	0.00027857	1784	PREDICTED: protein kiNAse 2B, chloroplastic-like isoform X1 [Malus domestica]
Cluster-11055.53686	0.896667	0.0433333	3.1619	0.0048077	2685	PREDICTED: LOW QUALITY PROTEIN: transmembrane 9 superfamily member 3 [Malus domestica]
Cluster-11055.53706	1.87	0.12	2.9502	0.0085535	1944	calmodulin, putative [Ricinus communis]>gi|223539791|gb|EEF41371.1| calmodulin, putative [Ricinus communis]
Cluster-11055.53804	1.27333	4.93667	-1.7377	0.022425	943	PREDICTED: TMV resistance protein N-like [Citrus sinensis]>gi|568882437|ref|XP_006494037.1| PREDICTED: TMV resistance protein N-like [Citrus sinensis]
Cluster-11055.53837	24.2267	4.45	2.3531	4.5261e-08	758	heat shock protein 70 [Rhododendron calophytum]
Cluster-11055.53889	0.643333	7.70333	-2.7166	0.014925	1104	Xyloglucan endo-transglycosylase, putative [Theobroma cacao]>gi|508701102|gb|EOX92998.1| Xyloglucan endo-transglycosylase, putative [Theobroma cacao]
Cluster-11055.53913	1.86	44.56	-3.9221	1.5953e-07	1134	Xyloglucan endotransglucosylase/hydrolase 15 [Theobroma cacao]>gi|508701101|gb|EOX92997.1| Xyloglucan endotransglucosylase/hydrolase 15 [Theobroma cacao]
Cluster-11055.53953	286.22	102.99	1.4244	0.010312	453	PREDICTED: chalcone synthase 1 [Cicer arietinum]
Cluster-11055.54011	0.69	4.72	-2.4531	0.0025344	4142	PREDICTED: filament-like plant protein 4 [Prunus mume]>gi|645229079|ref|XP_008221295.1| PREDICTED: filament-like plant protein 4 [Prunus mume]
Cluster-11055.5407	0	0.466667	-4.2386	6.719e-05	3300	PREDICTED: chromosome-associated kinesin KIF4 isoform X1 [Prunus mume]
Cluster-11055.54086	0.67	0	4.7857	2.5683e-06	3915	Disease resistance protein RPP8 isoform 1 [Theobroma cacao]>gi|508726030|gb|EOY17927.1| Disease resistance protein RPP8 isoform 1 [Theobroma cacao]
Cluster-11055.54098	14.84	5.92667	1.3026	0.00042985	2046	PREDICTED: protein YLS7-like [Pyrus x bretschneideri]
Cluster-11055.54101	4.28333	0.763333	2.2564	0.0021073	1337	PREDICTED: elongation of very long chain fatty acids protein 3 [Malus domestica]>gi|694312923|ref|XP_009364338.1| PREDICTED: elongation of fatty acids protein sre1-like [Pyrus x bretschneideri]
Cluster-11055.54161	7.37	17.56	-1.2016	0.00020413	1901	PREDICTED: splicing factor U2af small subunit B-like [Pyrus x bretschneideri]>gi|694394532|ref|XP_009372656.1| PREDICTED: splicing factor U2af small subunit B-like [Pyrus x bretschneideri]>gi|694394534|ref|XP_009372657.1| PREDICTED: splicing factor U2af small subunit B-like [Pyrus x bretschneideri]>gi|694394536|ref|XP_009372658.1| PREDICTED: splicing factor U2af small subunit B-like [Pyrus x bret…
Cluster-11055.54178	8.08667	23.9967	-1.4983	0.00090137	1347	PREDICTED: serine/threonine-protein kiNAse/endoribonuclease IRE1a-like [Eucalyptus grandis]>gi|629086928|gb|KCW53285.1| hypothetical protein EUGRSUZ_J02541 [Eucalyptus grandis]
Cluster-11055.54204	1.14667	3.61	-1.5377	0.022322	2249	PREDICTED: scarecrow-like protein 4 [Jatropha curcas]>gi|643725858|gb|KDP34745.1| hypothetical protein JCGZ_11271 [Jatropha curcas]
Cluster-11055.54242	5.90333	1.68	1.7	0.0055231	3287	PREDICTED: protein ROOT HAIR DEFECTIVE 3-like [Prunus mume]
Cluster-11055.54339	25.67	9.62333	1.3721	0.032426	1200	PREDICTED: receptor-like protein kiNAse FERONIA [Jatropha curcas]
Cluster-11055.54343	39.29	82.9233	-1.0475	0.0053173	1122	PREDICTED: CBL-interacting serine/threonine-protein kiNAse 7-like [Solanum tuberosum]
Cluster-11055.54395	0.51	3.62667	-2.52	0.00066247	1779	PREDICTED: probable E3 ubiquitin-protein ligase LOG2 [Prunus mume]
Cluster-11055.54409	0.33	0	3.8714	0.00068326	3347	PREDICTED: 2-amino-3-ketobutyrate coenzyme A ligase, mitochondrial isoform X1 [Vitis vinifera]>gi|297743573|emb|CBI36440.3| unNAmed protein product [Vitis vinifera]
Cluster-11055.54414	26.44	8.02667	1.664	0.005071	952	PREDICTED: 2-amino-3-ketobutyrate coenzyme A ligase, mitochondrial-like [Prunus mume]
Cluster-11055.54428	8.94333	3.7	1.2408	0.0076158	1402	PREDICTED: probable acyl-activating enzyme 18, peroxisomal isoform X3 [Vitis vinifera]
Cluster-11055.54447	37.0933	85.3933	-1.1602	8.1296e-06	1100	RecNAme: Full=Alpha-amylase; AltNAme: Full=1,4-alpha-D-glucan glucanohydrolase; Flags: Precursor [VigNA mungo]>gi|22060|emb|CAA37217.1| unNAmed protein product [VigNA mungo]>gi|437945|emb|CAA51734.1| alpha-amylase [VigNA mungo]>gi|745990|prf||2016476A alpha amylase
Cluster-11055.54471	18.7133	45.1467	-1.2248	9.41e-05	1051	S22-locus linked F-box protein type-3 [Petunia x hybrida]>gi|745991055|dbj|BAQ19068.1| S22m-locus linked F-box protein type-3 [Petunia x hybrida]
Cluster-11055.54507	6.70333	1.15333	2.3808	1.733e-05	1314	inosine-uridine preferring nucleoside hydrolase-related family protein [Populus trichocarpa]>gi|550333521|gb|ERP57837.1| inosine-uridine preferring nucleoside hydrolase-related family protein [Populus trichocarpa]
Cluster-11055.54520	4.11333	0.246667	2.7715	0.026566	2160	Peptide transporter 2 isoform 1 [Theobroma cacao]>gi|508709330|gb|EOY01227.1| Peptide transporter 2 isoform 1 [Theobroma cacao]
Cluster-11055.54541	28.8533	6.11	2.1607	8.6154e-06	433	putative allergen Pru du 1.02 [Prunus dulcis x Prunus persica]
Cluster-11055.54580	15.8833	5.59	1.446	0.041042	1812	PREDICTED: oxysterol-binding protein-related protein 4B [Fragaria vesca subsp. vesca]
Cluster-11055.54590	0	0.52	-4.2857	6.6182e-05	3791	PREDICTED: ubiquitin carboxyl-termiNAl hydrolase 15 isoform X2 [Prunus mume]
Cluster-11055.54675	5.98667	12.5133	-1.0289	3.3993e-05	1183	PREDICTED: protein TIC 22-like, chloroplastic [Prunus mume]
Cluster-11055.54682	22.1067	6.71333	1.6305	0.0054088	1658	PREDICTED: probable S-adenosylmethionine-dependent methyltransferase At5g38100 [Prunus mume]
Cluster-11055.5473	1.14333	0.0333333	3.2661	0.0054417	874	Homeobox-leucine zipper family protein / lipid-binding START domain-containing protein isoform 3 [Theobroma cacao]>gi|508787114|gb|EOY34370.1| Homeobox-leucine zipper family protein / lipid-binding START domain-containing protein isoform 3 [Theobroma cacao]
Cluster-11055.54835	5.48333	1.01333	2.3545	3.0819e-07	1505	PREDICTED: probable ADP-ribosylation factor GTPase-activating protein AGD14 isoform X1 [Jatropha curcas]>gi|802640064|ref|XP_012078654.1| PREDICTED: probable ADP-ribosylation factor GTPase-activating protein AGD14 isoform X1 [Jatropha curcas]>gi|802640067|ref|XP_012078655.1| PREDICTED: probable ADP-ribosylation factor GTPase-activating protein AGD14 isoform X1 [Jatropha curcas]
Cluster-11055.54840	1.80667	5.81	-1.5896	0.00132	2350	PREDICTED: KH domain-containing protein At4g18375-like [Glycine max]
Cluster-11055.54867	138.73	49.72	1.4871	8.3583e-07	1154	WRKY transcription factor 1 [Gossypium hirsutum]
Cluster-11055.54909	30.88	9.63333	1.5642	0.020558	2882	PREDICTED: cation/H(+) antiporter 20-like [Citrus sinensis]
Cluster-11055.54931	0.346667	0.01	3.5428	0.00045573	3331	PREDICTED: ubiquitin carboxyl-termiNAl hydrolase 9-like [Pyrus x bretschneideri]
Cluster-11055.54956	2.93333	57.56	-2.949	0.01395	271	PREDICTED: 2-oxoglutarate-dependent dioxygeNAse DAO-like [Fragaria vesca subsp. vesca]
Cluster-11055.55038	0.23	0	2.957	0.02987	2772	predicted protein [Physcomitrella patens]>gi|162660632|gb|EDQ48464.1| predicted protein, partial [Physcomitrella patens]
Cluster-11055.55050	0.526667	2.26667	-1.9537	0.001126	2404	PREDICTED: lysosomal Pro-X carboxypeptidase-like [Malus domestica]
Cluster-11055.55110	63.0567	130.623	-1.0085	0.0055044	647	PREDICTED: UDP-glucose flavonoid 3-O-glucosyltransferase 6-like [Citrus sinensis]
Cluster-11055.5512	1.72	0.243333	2.3135	0.034813	843	Cysteine-rich RLK 29, putative [Theobroma cacao]>gi|508781303|gb|EOY28559.1| Cysteine-rich RLK 29, putative [Theobroma cacao]
Cluster-11055.55212	0	1.94333	-4.6589	6.0017e-06	1608	autophagy-related protein 10 [Malus domestica]
Cluster-11055.55221	1.82	0.12	2.947	0.0083476	1602	PREDICTED: PAP-specific phosphatase HAL2-like [Prunus mume]
Cluster-11055.55225	0	0.863333	-5.669	6.9657e-10	6585	PREDICTED: BEACH domain-containing protein lvsC isoform X1 [Malus domestica]>gi|658007569|ref|XP_008338967.1| PREDICTED: BEACH domain-containing protein lvsC isoform X1 [Malus domestica]
Cluster-11055.55485	3.25333	11.95	-1.7834	0.00010601	2161	PREDICTED: translin-associated protein X-like [Malus domestica]
Cluster-11055.55511	6.53667	0.94	2.3739	0.014283	799	PREDICTED: 4-hydroxy-3-methylbut-2-enyl diphosphate reductase, chloroplastic-like [Gossypium raimondii]>gi|763780208|gb|KJB47279.1| hypothetical protein B456_008G019000 [Gossypium raimondii]
Cluster-11055.55532	0.62	0	4.1583	0.00013648	2269	PREDICTED: DNA-binding protein HEXBP-like [Prunus mume]
Cluster-11055.55540	1.95667	0	4.4549	1.9034e-05	986	SAC3/GANP/Nin1/mts3/eIF-3 p25 family isoform 2 [Theobroma cacao]>gi|508726526|gb|EOY18423.1| SAC3/GANP/Nin1/mts3/eIF-3 p25 family isoform 2 [Theobroma cacao]
Cluster-11055.55555	0	0.686667	-3.6564	0.0019736	1854	PREDICTED: probable glutamate carboxypeptidase 2-like [Solanum tuberosum]
Cluster-11055.55593	277.9	127.933	1.1126	0.0086495	683	Folic acid and derivative biosynthetic process [Theobroma cacao]>gi|508723485|gb|EOY15382.1| Folic acid and derivative biosynthetic process [Theobroma cacao]
Cluster-11055.55605	0.763333	8.74333	-3.0976	1.0137e-05	2220	PREDICTED: cyclin-dependent kiNAse inhibitor 7-like isoform X1 [Vitis vinifera]
Cluster-11055.55648	11.1433	45.5	-1.9218	0.00034271	1614	PREDICTED: LOW QUALITY PROTEIN: endoglucaNAse 25 [Malus domestica]
Cluster-11055.55721	1.76333	8.29667	-2.0283	0.0029459	2062	PREDICTED: two-component response regulator-like APRR2 [Vitis vinifera]>gi|297742160|emb|CBI33947.3| unNAmed protein product [Vitis vinifera]
Cluster-11055.55777	1.56	0.233333	2.516	0.00013844	3822	Non-lysosomal glucosylceramidase [Theobroma cacao]>gi|508705098|gb|EOX96994.1| Non-lysosomal glucosylceramidase [Theobroma cacao]
Cluster-11055.55778	12.2867	34.1233	-1.4329	2.6611e-12	1639	Aldose 1-epimerase family protein isoform 1 [Theobroma cacao]>gi|508710626|gb|EOY02523.1| Aldose 1-epimerase family protein isoform 1 [Theobroma cacao]
Cluster-11055.55845	3.57	0.416667	2.6825	0.0013047	2979	PREDICTED: NAD(H) kiNAse 1 [Cicer arietinum]
Cluster-11055.55846	0.68	0.0333333	3.4482	0.00013981	5805	PREDICTED: clustered mitochondria protein homolog [Fragaria vesca subsp. vesca]
Cluster-11055.55906	0.65	2.01333	-1.5087	0.015381	1960	PREDICTED: dentin sialophosphoprotein-like [Malus domestica]
Cluster-11055.55925	6.00667	19.3033	-1.6456	1.6897e-09	2415	PREDICTED: calcium-dependent protein kiNAse 26-like [Prunus mume]>gi|645266834|ref|XP_008238795.1| PREDICTED: calcium-dependent protein kiNAse 26-like [Prunus mume]
Cluster-11055.55947	0	0.28	-3.0651	0.020446	2760	PREDICTED: BRCA1-associated protein [Populus euphratica]
Cluster-11055.55955	3.03667	0.7	2.0212	0.00027632	2429	KiNAse superfamily protein [Theobroma cacao]>gi|508713859|gb|EOY05756.1| KiNAse superfamily protein [Theobroma cacao]
Cluster-11055.55956	3.77333	0.74	2.1035	0.010951	1457	PREDICTED: serine/threonine-protein kiNAse HT1 [Vitis vinifera]
Cluster-11055.56052	0.00333333	1.34333	-3.8738	0.0006932	1282	PREDICTED: WUSCHEL-related homeobox 13 [Prunus mume]
Cluster-11055.56126	3.76	1.16	1.6446	0.0013452	2108	2-oxoglutarate/malate translocator, chloroplast precursor, putative [Ricinus communis]>gi|223534824|gb|EEF36513.1| 2-oxoglutarate/malate translocator, chloroplast precursor, putative [Ricinus communis]
Cluster-11055.56203	51.4867	117.31	-1.1504	8.1822e-05	2414	PREDICTED: ornithine aminotransferase, mitochondrial [Prunus mume]
Cluster-11055.56213	5.27333	11.11	-1.0111	0.028945	1121	PREDICTED: probable ubiquitin-conjugating enzyme E2 C [Prunus mume]
Cluster-11055.56238	2.85	0.936667	1.5788	3.6377e-05	4413	PREDICTED: nucleolin [Prunus mume]
Cluster-11055.56289	0.25	0	3.4703	0.0042461	3044	PREDICTED: serine/threonine-protein kiNAse CDL1 isoform X4 [Jatropha curcas]>gi|802690744|ref|XP_012082915.1| PREDICTED: serine/threonine-protein kiNAse CDL1 isoform X4 [Jatropha curcas]
Cluster-11055.56308	2.04667	0.136667	3.1422	0.0011149	3502	PREDICTED: E3 SUMO-protein ligase SIZ1 [Prunus mume]
Cluster-11055.56367	10.05	30.88	-1.5343	0.00064584	1391	PREDICTED: calmodulin-binding transcription activator 5-like isoform X1 [Prunus mume]
Cluster-11055.56431	0.34	0.0133333	2.9323	0.022502	3670	PREDICTED: vacuolar protein sorting-associated protein 35B-like [Nelumbo nucifera]
Cluster-11055.56441	11.41	3.90667	1.4994	0.0063595	3433	PREDICTED: calcium-transporting ATPase 4, plasma membrane-type-like [Malus domestica]
Cluster-11055.56517	1.98333	0.716667	1.3974	0.028402	1960	PREDICTED: LOW QUALITY PROTEIN: U3 small nucleolar ribonucleoprotein protein IMP4-like [Fragaria vesca subsp. vesca]
Cluster-11055.56560	160.573	42.9833	1.8727	0.012156	243	PREDICTED: probable anion transporter 3, chloroplastic [Fragaria vesca subsp. vesca]
Cluster-11055.56569	1.16	0.05	2.8197	0.024585	841	PREDICTED: proline-rich receptor-like protein kiNAse PERK8 [Malus domestica]
Cluster-11055.56597	1522.61	308.843	2.2406	4.9832e-07	389	PREDICTED: thaumatin-like protein 1a [Malus domestica]
Cluster-11055.56598	1303.9	308.613	1.9733	0.0007322	569	PREDICTED: thaumatin-like protein 1a [Malus domestica]
Cluster-11055.56627	1.98667	4.46667	-1.1341	0.00030007	3473	ethylene receptor, putative [Ricinus communis]>gi|223538761|gb|EEF40361.1| ethylene receptor, putative [Ricinus communis]
Cluster-11055.56751	1.44333	0.34	1.911	0.0052924	6724	PREDICTED: putative leucine-rich repeat receptor-like serine/threonine-protein kiNAse At2g14440, partial [Prunus mume]
Cluster-11055.56763	2.78667	0.57	2.1199	0.0034777	3139	PREDICTED: KH domain-containing protein At4g18375-like [Prunus mume]
Cluster-11055.56790	10.8167	28.37	-1.3408	3.9732e-05	2068	PREDICTED: protein IQ-DOMAIN 1-like [Pyrus x bretschneideri]
Cluster-11055.56797	43.1633	92.0833	-1.0529	7.3047e-06	568	PREDICTED: transcription factor bHLH128-like isoform X2 [Beta vulgaris subsp. vulgaris]
Cluster-11055.56834	7.47	3.23333	1.1906	0.037788	1788	PREDICTED: chaperone protein ClpB1 [Fragaria vesca subsp. vesca]
Cluster-11055.56858	4.23667	0	5.9958	4.0367e-12	1225	PREDICTED: 4-diphosphocytidyl-2-C-methyl-D-erythritol kiNAse, chloroplastic [Prunus mume]
Cluster-11055.56873	221.233	33.46	2.6723	4.337e-16	556	1-aminocyclopropane-1-carboxylate oxidase [Morus alba]
Cluster-11055.56874	438.853	61.6333	2.7641	7.6114e-16	782	1-aminocyclopropane-1-carboxylate oxidase [Morus alba]
Cluster-11055.56893	1.79333	6.87667	-1.852	3.3864e-05	1635	PREDICTED: subtilisin-like protease SBT3.5 [Fragaria vesca subsp. vesca]
Cluster-11055.56995	7.03	18.11	-1.3145	2.9228e-05	1060	Pectinesterase precursor, putative [Ricinus communis]>gi|223530487|gb|EEF32370.1| Pectinesterase precursor, putative [Ricinus communis]
Cluster-11055.57006	2.44333	7.63	-1.5519	0.00061034	1454	PREDICTED: G-type lectin S-receptor-like serine/threonine-protein kiNAse SD1-1 [Pyrus x bretschneideri]
Cluster-11055.57019	4.08667	12.0033	-1.5227	1.1283e-19	4089	PREDICTED: histone-lysine N-methyltransferase setd3 [Prunus mume]>gi|645250327|ref|XP_008231159.1| PREDICTED: histone-lysine N-methyltransferase setd3 [Prunus mume]>gi|645250330|ref|XP_008231160.1| PREDICTED: histone-lysine N-methyltransferase setd3 [Prunus mume]>gi|645250332|ref|XP_008231161.1| PREDICTED: histone-lysine N-methyltransferase setd3 [Prunus mume]>gi|645250334|ref|XP_008231162.1| PRE…
Cluster-11055.57095	0.36	0	3.2298	0.011741	2235	acetyl-CoA C-acetyl transferase [Aquilaria sinensis]
Cluster-11055.57154	1.94667	0	7.0306	1.4257e-18	5366	PREDICTED: transcriptioNAl corepressor LEUNIG isoform X1 [Prunus mume]
Cluster-11055.57163	10.3133	3.17	1.6826	1.435e-06	2010	PREDICTED: probable magnesium transporter NIPA8 [Fragaria vesca subsp. vesca]
Cluster-11055.57234	1.45333	0.00666667	4.8355	1.2223e-07	2027	PREDICTED: intersectin-1-like [Citrus sinensis]>gi|641859325|gb|KDO78015.1| hypothetical protein CISIN_1g017467mg [Citrus sinensis]
Cluster-11055.57251	0.293333	0	3.9903	0.00035405	4053	PREDICTED: protein strawberry notch-like [Citrus sinensis]
Cluster-11055.57269	0	4.53	-5.6145	3.4017e-09	1873	PREDICTED: mitochondrial Rho GTPase 1-like [Prunus mume]
Cluster-11055.57321	7.45333	2.43	1.5644	0.0012827	1528	PREDICTED: probable receptor-like protein kiNAse At1g67000 [Prunus mume]
Cluster-11055.57420	2.11	0.936667	1.1566	0.022087	3230	PREDICTED: SNF2 domain-containing protein CLASSY 1-like [Prunus mume]
Cluster-11055.57476	1.60667	0	3.7417	0.0016387	1232	PREDICTED: DNA-directed RNA polymerase III subunit rpc31 [Prunus mume]
Cluster-11055.57489	8.08667	1.88667	2.0045	0.00032005	778	PREDICTED: non-lysosomal glucosylceramidase [Vitis vinifera]
Cluster-11055.57512	0.61	0	2.9707	0.028179	1067	PREDICTED: RNA-directed DNA methylation 4 isoform X1 [Prunus mume]
Cluster-11055.57520	1.23333	0.0466667	2.9654	0.019097	4562	PREDICTED: U-box domain-containing protein 5-like [Pyrus x bretschneideri]>gi|694392259|ref|XP_009371613.1| PREDICTED: U-box domain-containing protein 5-like [Pyrus x bretschneideri]>gi|694392261|ref|XP_009371614.1| PREDICTED: U-box domain-containing protein 5-like [Pyrus x bretschneideri]>gi|694392264|ref|XP_009371615.1| PREDICTED: U-box domain-containing protein 5-like [Pyrus x bretschneideri]
Cluster-11055.57534	0.28	0	2.8409	0.043221	2819	PREDICTED: transmembrane protein 184 homolog DDB_G0279555 [Fragaria vesca subsp. vesca]
Cluster-11055.57794	10.4767	21.7467	-1.0157	0.0091372	1293	PREDICTED: inositol transporter 1 isoform X1 [Prunus mume]
Cluster-11055.57834	4.95	10.3233	-1.0161	0.0079233	3625	PREDICTED: U-box domain-containing protein 43-like [Prunus mume]
Cluster-11055.57864	1.51667	0.11	2.7799	0.016588	2276	PREDICTED: formin-like protein 5 [Pyrus x bretschneideri]>gi|694353207|ref|XP_009358079.1| PREDICTED: formin-like protein 5 [Pyrus x bretschneideri]>gi|694353210|ref|XP_009358080.1| PREDICTED: formin-like protein 5 [Pyrus x bretschneideri]
Cluster-11055.57873	11.0367	24.5567	-1.117	0.0020003	2528	Pyrophosphate-energized vacuolar membrane proton pump, putative [Ricinus communis]>gi|223529671|gb|EEF31615.1| Pyrophosphate-energized vacuolar membrane proton pump, putative [Ricinus communis]
Cluster-11055.57875	5.49333	2.53	1.0937	0.044675	3469	PREDICTED: kinesin-like protein KCA2 [Fragaria vesca subsp. vesca]
Cluster-11055.5789	0.513333	2.39	-1.944	0.027508	1337	PREDICTED: pollen-specific protein SF3-like [Prunus mume]
Cluster-11055.58058	1.74667	6.25	-1.7419	0.00037819	4350	PREDICTED: nuclear poly(A) polymerase 4-like [Jatropha curcas]>gi|643734010|gb|KDP40853.1| hypothetical protein JCGZ_24852 [Jatropha curcas]
Cluster-11055.58060	0.826667	0	4.7163	6.1132e-06	3966	PREDICTED: nuclear poly(A) polymerase 4-like [Jatropha curcas]>gi|643734010|gb|KDP40853.1| hypothetical protein JCGZ_24852 [Jatropha curcas]
Cluster-11055.58115	10.2333	34.9667	-1.7008	2.5049e-06	825	PREDICTED: tubulin beta chain-like [Fragaria vesca subsp. vesca]
Cluster-11055.58121	9.43333	30.6367	-1.6463	2.0203e-07	1265	PREDICTED: tubulin beta-1 chain [Vitis vinifera]
Cluster-11055.58176	5.13	2.54667	1.0103	0.0013686	3982	translin associated factor X, putative [Ricinus communis]>gi|223549208|gb|EEF50697.1| translin associated factor X, putative [Ricinus communis]
Cluster-11055.58182	6.69	2.69667	1.2946	0.00094422	2408	PREDICTED: amino-acid permease BAT1 homolog [Jatropha curcas]>gi|643718116|gb|KDP29461.1| hypothetical protein JCGZ_19290 [Jatropha curcas]
Cluster-11055.58222	1.32333	0	4.5839	1.0901e-05	1836	PREDICTED: probable protein phosphatase 2C 27 [Fragaria vesca subsp. vesca]>gi|764528181|ref|XP_011458096.1| PREDICTED: probable protein phosphatase 2C 27 [Fragaria vesca subsp. vesca]
Cluster-11055.58259	0	0.386667	-3.1173	0.017051	2152	PREDICTED: E3 ubiquitin-protein ligase SDIR1-like [Malus domestica]
Cluster-11055.58457	9.22	2.02333	2.0603	0.00051898	1443	ATP-binding cassette A2 isoform 1 [Theobroma cacao]>gi|508774508|gb|EOY21764.1| ATP-binding cassette A2 isoform 1 [Theobroma cacao]
Cluster-11055.58512	0.0133333	1.33	-4.8295	1.3078e-07	2567	PREDICTED: 26S proteasome regulatory subunit 4 homolog A-like [Malus domestica]
Cluster-11055.58554	1.45333	0.103333	2.9147	0.0046738	3352	PREDICTED: methylcrotonoyl-CoA carboxylase beta chain, mitochondrial [Prunus mume]
Cluster-11055.58598	0.00666667	1.11667	-3.9302	0.0005985	1928	PREDICTED: protein THYLAKOID FORMATION1, chloroplastic-like [Pyrus x bretschneideri]
Cluster-11055.5861	1.83333	4.41667	-1.1886	0.03863	1364	PREDICTED: mitochondrial inner membrane protease ATP23 [Cucumis sativus]>gi|700196160|gb|KGN51337.1| hypothetical protein Csa_5G517840 [Cucumis sativus]
Cluster-11055.58635	0.236667	0	3.6975	0.0015929	3947	Sec1/munc18-like (SM) proteins superfamily isoform 1 [Theobroma cacao]>gi|508777231|gb|EOY24487.1| Sec1/munc18-like (SM) proteins superfamily isoform 1 [Theobroma cacao]
Cluster-11055.58686	21.2033	9.35333	1.1815	0.00064311	1630	PREDICTED: acetylornithine aminotransferase, mitochondrial-like [Prunus mume]
Cluster-11055.58689	0.503333	2.69	-2.2635	4.4783e-05	3358	PREDICTED: subtilisin-like protease SBT3.5 [Fragaria vesca subsp. vesca]
Cluster-11055.58693	98.6833	31.9367	1.5689	0.0031432	3486	PREDICTED: phospholipase D beta 1-like isoform X1 [Pyrus x bretschneideri]>gi|694406157|ref|XP_009377902.1| PREDICTED: phospholipase D beta 1-like isoform X1 [Pyrus x bretschneideri]
Cluster-11055.58694	1.40667	0.0466667	3.4063	0.0018691	3579	PREDICTED: phospholipase D beta 1-like isoform X1 [Pyrus x bretschneideri]>gi|694406157|ref|XP_009377902.1| PREDICTED: phospholipase D beta 1-like isoform X1 [Pyrus x bretschneideri]
Cluster-11055.58731	4.04667	10.92	-1.3738	0.0032956	1579	PREDICTED: probable protein phosphatase 2C 15 isoform X3 [Jatropha curcas]
Cluster-11055.58772	4.29667	14.1267	-1.6141	0.0038929	1883	Acid phosphatase/vaNAdium-dependent haloperoxidase-related protein [Theobroma cacao]>gi|508703807|gb|EOX95703.1| Acid phosphatase/vaNAdium-dependent haloperoxidase-related protein [Theobroma cacao]
Cluster-11055.58798	0.0233333	1.16333	-3.1217	0.014766	1579	PREDICTED: homogentisate 1,2-dioxygeNAse-like [Populus euphratica]
Cluster-11055.59032	115.55	38.4667	1.5858	2.2322e-07	682	PREDICTED: 12-oxophytodienoate reductase 2-like isoform X1 [Citrus sinensis]
Cluster-11055.59040	17.0667	38.9133	-1.1534	7.6882e-05	879	PREDICTED: ADP-ribosylation factor-like protein 8A [Fragaria vesca subsp. vesca]
Cluster-11055.59054	13.1	29.4167	-1.1223	0.00016366	896	PHD finger family protein / bromo-adjacent (BAH) domain-containing protein isoform 1 [Theobroma cacao]>gi|590711585|ref|XP_007049149.1| PHD finger family protein / bromo-adjacent (BAH) domain-containing protein isoform 1 [Theobroma cacao]>gi|508701409|gb|EOX93305.1| PHD finger family protein / bromo-adjacent (BAH) domain-containing protein isoform 1 [Theobroma cacao]>gi|508701410|gb|EOX93306.1| P…
Cluster-11055.59102	3.66	1.15	1.5399	0.03376	1034	Exostosin-2 [Glycine soja]
Cluster-11055.59172	96.13	35.9233	1.4088	1.8727e-05	1009	dihydroflavonol reductase [Morus notabilis]
Cluster-11055.59175	223.293	71.94	1.6067	7.2028e-07	2148	dihydroflavonol reductase [Morus notabilis]
Cluster-11055.59183	123.74	18.8733	2.6404	1.2841e-12	790	UDP-glucose flavonoid 3-O-glucosytransferase-2 [Morus alba var. atropurpurea]
Cluster-11055.59184	85.4333	12.2233	2.7413	3.4422e-16	1216	UDP-glucose flavonoid 3-O-glucosytransferase-2 [Morus alba var. atropurpurea]
Cluster-11055.59282	0.05	0.83	-2.7401	0.02715	1553	PREDICTED: nucleobase-ascorbate transporter 6-like [Prunus mume]
Cluster-11055.59284	1.42667	0.37	1.7601	0.040718	1963	PREDICTED: nucleobase-ascorbate transporter 6-like [Prunus mume]
Cluster-11055.59306	0.00666667	1.42333	-2.9951	0.02778	3511	Suppressor of auxin resistance 3 [Theobroma cacao]>gi|508778751|gb|EOY26007.1| Suppressor of auxin resistance 3 [Theobroma cacao]
Cluster-11055.59354	0.436667	0	4.2014	9.257e-05	2898	Cyclin-L2, putative [Ricinus communis]>gi|223547298|gb|EEF48793.1| Cyclin-L2, putative [Ricinus communis]
Cluster-11055.59355	1.41667	0.293333	2.0117	0.046828	1007	PREDICTED: receptor-like serine/threonine-protein kiNAse SD1-7 [Vitis vinifera]
Cluster-11055.59423	4.55	0.54	2.8638	1.3284e-07	2496	PREDICTED: uridine nucleosidase 1-like [Pyrus x bretschneideri]
Cluster-11055.59473	1.52667	3.79	-1.2568	0.0077343	2521	KiNAse superfamily protein [Theobroma cacao]>gi|508711080|gb|EOY02977.1| KiNAse superfamily protein [Theobroma cacao]
Cluster-11055.59474	0.07	0.996667	-2.8397	0.01574	2714	KiNAse superfamily protein [Theobroma cacao]>gi|508711080|gb|EOY02977.1| KiNAse superfamily protein [Theobroma cacao]
Cluster-11055.59497	5.97	2.00333	1.5397	0.0018147	1629	sucrose transporter 2a [Morus alba var. multicaulis]
Cluster-11055.59542	0	15.09	-8.7712	7.7631e-37	2834	PREDICTED: pantotheNAte kiNAse 1 [Prunus mume]
Cluster-11055.59595	0	0.696667	-2.7734	0.049964	912	PREDICTED: 50S ribosomal protein L9, chloroplastic-like [Malus domestica]
Cluster-11055.59725	0.35	0	3.4589	0.0046754	2488	PREDICTED: vacuolar proton ATPase a1-like [Pyrus x bretschneideri]
Cluster-11055.59782	1.57333	0.0733333	2.8018	0.031014	1324	PREDICTED: glutathione S-transferase U9-like [Vitis vinifera]
Cluster-11055.59804	0.813333	15.5233	-3.8434	2.428e-10	2414	PREDICTED: putative receptor-like protein kiNAse At4g00960 isoform X1 [Prunus mume]
Cluster-11055.59825	5.45	0.926667	2.3704	0.00027612	1988	PREDICTED: probable protein phosphatase 2C 11 [Populus euphratica]
Cluster-11055.59861	16.71	5.15	1.7035	5.8514e-17	1835	PREDICTED: beta-amyrin synthase [Pyrus x bretschneideri]
Cluster-11055.59899	0.35	2.74333	-2.8062	5.4948e-09	2943	PREDICTED: probable galactinol--sucrose galactosyltransferase 6 isoform X1 [Populus euphratica]
Cluster-11055.59938	23.9633	58.64	-1.2159	0.04379	1407	PREDICTED: F-box protein At5g07610-like [Citrus sinensis]
Cluster-11055.59992	0.78	0.0833333	2.4724	0.044515	1177	PREDICTED: outer envelope protein 61-like [Populus euphratica]
Cluster-11055.60018	0.573333	0	5.0501	2.8863e-07	5292	PREDICTED: 26S proteasome non-ATPase regulatory subunit 1 homolog A [Vitis vinifera]>gi|296085308|emb|CBI29040.3| unNAmed protein product [Vitis vinifera]
Cluster-11055.60020	0.846667	3.46333	-1.8917	0.00073142	1421	Cytochrome P450 71A1 [Glycine soja]
Cluster-11055.60024	15.9333	75.11	-1.9799	0.015944	333	cytochrome P450 71AN24 [Prunus mume]
Cluster-11055.60048	15.82	39.74	-1.2992	2.8628e-10	1365	Cold-regulated 413-plasma membrane 2 isoform 1 [Theobroma cacao]>gi|590704209|ref|XP_007047095.1| Cold-regulated 413-plasma membrane 2 isoform 1 [Theobroma cacao]>gi|508699355|gb|EOX91251.1| Cold-regulated 413-plasma membrane 2 isoform 1 [Theobroma cacao]>gi|508699356|gb|EOX91252.1| Cold-regulated 413-plasma membrane 2 isoform 1 [Theobroma cacao]
Cluster-11055.60050	1168.62	386.11	1.5104	0.024293	645	PREDICTED: pathogenesis-related protein STH-2-like [Eucalyptus grandis]>gi|629123343|gb|KCW87768.1| hypothetical protein EUGRSUZ_A00141 [Eucalyptus grandis]
Cluster-11055.60058	41.38	4.48333	2.9561	2.4991e-06	877	caffeic acid 3-O-methyltransferase [Hevea brasiliensis]>gi|443908531|gb|AGD80033.1| caffeic acid O-methyltransferase [Hevea brasiliensis]
Cluster-11055.60082	9.8	22.5633	-1.1646	0.0010736	2108	PREDICTED: sugar transporter ERD6-like 6 [Prunus mume]
Cluster-11055.60091	1.89667	7.95	-1.8469	0.024149	2301	PREDICTED: cyclin-dependent kiNAse inhibitor 7-like isoform X1 [Vitis vinifera]
Cluster-11055.60122	0.21	0.933333	-1.9057	0.029874	2479	PREDICTED: pyrophosphate-energized vacuolar membrane proton pump [Eucalyptus grandis]>gi|629118322|gb|KCW82997.1| hypothetical protein EUGRSUZ_C04383 [Eucalyptus grandis]
Cluster-11055.60209	50.8633	113.11	-1.0874	0.032657	1084	PREDICTED: premNAspirodiene oxygeNAse-like [Gossypium raimondii]>gi|763746407|gb|KJB13846.1| hypothetical protein B456_002G097300 [Gossypium raimondii]
Cluster-11055.60228	10.8367	4.45667	1.2841	6.9674e-05	1562	Heat shock protein 101 [Theobroma cacao]>gi|508774789|gb|EOY22045.1| Heat shock protein 101 [Theobroma cacao]
Cluster-11055.60283	9.49	4.60333	1.0401	0.0038373	2696	PREDICTED: sulfate transporter isoform X1 [Vitis vinifera]>gi|731427681|ref|XP_010664071.1| PREDICTED: sulfate transporter isoform X1 [Vitis vinifera]>gi|302141919|emb|CBI19122.3| unNAmed protein product [Vitis vinifera]
Cluster-11055.60288	1.14333	0.126667	2.4837	0.032646	2392	PREDICTED: pyrophosphate-energized vacuolar membrane proton pump 1-like isoform X2 [NicotiaNA tomentosiformis]
Cluster-11055.60291	0.916667	0.0966667	2.4774	0.041199	2217	Inorganic H pyrophosphatase family protein isoform 2, partial [Theobroma cacao]>gi|508719744|gb|EOY11641.1| Inorganic H pyrophosphatase family protein isoform 2, partial [Theobroma cacao]
Cluster-11055.60325	3.1	1.14	1.3941	0.028116	2435	PREDICTED: probable LRR receptor-like serine/threonine-protein kiNAse At2g16250 [Pyrus x bretschneideri]>gi|694430654|ref|XP_009342792.1| PREDICTED: probable LRR receptor-like serine/threonine-protein kiNAse At2g16250 [Pyrus x bretschneideri]>gi|694430657|ref|XP_009342793.1| PREDICTED: probable LRR receptor-like serine/threonine-protein kiNAse At2g16250 [Pyrus x bretschneideri]
Cluster-11055.60433	2.82667	0.373333	2.4373	0.010889	2548	PREDICTED: CBS domain-containing protein CBSX1, chloroplastic-like [Cucumis melo]
Cluster-11055.60547	50.5167	122.377	-1.2339	0.00084507	824	PREDICTED: homeobox protein knotted-1-like 3 [Prunus mume]
Cluster-11055.60587	6.11	0.39	3.0454	0.0039442	1538	PREDICTED: phosphoenolpyruvate carboxykiNAse [ATP]-like [Eucalyptus grandis]>gi|629088436|gb|KCW54689.1| hypothetical protein EUGRSUZ_I00628 [Eucalyptus grandis]
Cluster-11055.60591	76.76	27.19	1.423	0.020595	1358	PREDICTED: phosphoenolpyruvate carboxykiNAse [ATP] [Gossypium raimondii]>gi|763750738|gb|KJB18126.1| hypothetical protein B456_003G035200 [Gossypium raimondii]>gi|763750742|gb|KJB18130.1| hypothetical protein B456_003G035200 [Gossypium raimondii]
Cluster-11055.60595	24.4933	6.14333	1.8753	0.01006	554	Phosphoenolpyruvate carboxykiNAse [ATP], putative [Ricinus communis]>gi|223531654|gb|EEF33480.1| Phosphoenolpyruvate carboxykiNAse [ATP], putative [Ricinus communis]
Cluster-11055.60600	181.547	63.6733	1.4586	0.016642	451	PREDICTED: phosphoenolpyruvate carboxykiNAse [ATP]-like [Prunus mume]
Cluster-11055.60601	235.903	66.9267	1.7885	0.00014089	361	PREDICTED: phosphoenolpyruvate carboxykiNAse [ATP]-like [Malus domestica]
Cluster-11055.60603	78.72	13.1033	2.468	9.4161e-06	454	PREDICTED: phosphoenolpyruvate carboxykiNAse [ATP]-like [Malus domestica]
Cluster-11055.60661	4.24333	1.15667	1.7909	0.0035342	829	acyl-activating enzyme 13 [CanNAbis sativa]
Cluster-11055.60729	27.02	68.0833	-1.3077	1.1976e-10	1857	PREDICTED: UDP-D-apiose/UDP-D-xylose synthase 2 [Beta vulgaris subsp. vulgaris]>gi|870849559|gb|KMT01799.1| hypothetical protein BVRB_9g210810 [Beta vulgaris subsp. vulgaris]
Cluster-11055.60785	39.0133	12.0267	1.6723	2.6614e-06	1119	Adenine nucleotide alpha hydrolases-like superfamily protein [Theobroma cacao]>gi|508703347|gb|EOX95243.1| Adenine nucleotide alpha hydrolases-like superfamily protein [Theobroma cacao]
Cluster-11055.60830	16.63	36.4433	-1.0887	0.021678	1253	acyl-CoA binding protein 3B [Vernicia fordii]>gi|428754010|gb|AFZ62130.1| acyl-CoA binding protein 3B [Vernicia fordii]
Cluster-11055.60838	9.00667	3.68667	1.2477	0.022078	1441	PREDICTED: 26S proteasome non-ATPase regulatory subunit 8 homolog A [Sesamum indicum]
Cluster-11055.60851	136.34	64.1067	1.1059	4.242e-07	480	F-box family protein isoform 1 [Theobroma cacao]>gi|508785608|gb|EOY32864.1| F-box family protein isoform 1 [Theobroma cacao]
Cluster-11055.60934	61.7633	13.61	2.1372	1.2857e-08	1257	PREDICTED: protein Ycf2-like isoform X1 [Malus domestica]
Cluster-11055.60948	26.7633	308.493	-3.121	1.0379e-05	848	PREDICTED: alpha-amylase/subtilisin inhibitor-like [Prunus mume]
Cluster-11055.61029	9.78	4.26333	1.1918	1.1656e-06	4749	PREDICTED: DDB1- and CUL4-associated factor homolog 1 [Prunus mume]
Cluster-11055.61033	3.33333	1.35667	1.272	0.010476	3689	PREDICTED: receptor-like serine/threonine-protein kiNAse SD1-8 [Malus domestica]
Cluster-11055.61043	1.21667	0.236667	2.0591	0.022406	2485	KiNAse superfamily protein isoform 1 [Theobroma cacao]>gi|508784449|gb|EOY31705.1| KiNAse superfamily protein isoform 1 [Theobroma cacao]
Cluster-11055.61058	5.31667	1.14	2.0005	0.021067	1988	Hevamine-A precursor [Theobroma cacao]>gi|508703937|gb|EOX95833.1| Hevamine-A precursor [Theobroma cacao]
Cluster-11055.61068	13.3967	33.9433	-1.3074	1.4316e-05	1536	NPR1 [Morus alba var. multicaulis]
Cluster-11055.61090	3.68667	0.136667	3.474	0.00092545	3036	MOS2, putative isoform 1 [Theobroma cacao]>gi|590660169|ref|XP_007035327.1| MOS2, putative isoform 1 [Theobroma cacao]>gi|508714355|gb|EOY06252.1| MOS2, putative isoform 1 [Theobroma cacao]>gi|508714356|gb|EOY06253.1| MOS2, putative isoform 1 [Theobroma cacao]
Cluster-11055.61091	4.71333	14.4333	-1.5604	3.0102e-06	2607	PREDICTED: glucose-6-phosphate 1-dehydrogeNAse, cytoplasmic isoform-like [Citrus sinensis]
Cluster-11055.61098	1.89333	0.326667	2.3869	3.2472e-06	4495	PREDICTED: 5-oxoproliNAse [Prunus mume]
Cluster-11055.61278	2.23333	0	3.4231	0.0052068	539	bZIP1 [Boehmeria nivea]
Cluster-11055.61297	9.41	2.39667	1.8707	0.0024869	1122	PREDICTED: mitogen-activated protein kiNAse 9-like isoform X1 [Vitis vinifera]>gi|297734305|emb|CBI15552.3| unNAmed protein product [Vitis vinifera]
Cluster-11055.61327	0.426667	0	3.1384	0.015818	1596	ADP-ribosylation factor [Medicago truncatula]>gi|355511240|gb|AES92382.1| ADP-ribosylation factor-like protein A1D [Medicago truncatula]>gi|388496430|gb|AFK36281.1| unknown [Medicago truncatula]
Cluster-11055.61332	21.0067	10.1667	1.0461	0.02772	2671	PREDICTED: pentatricopeptide repeat-containing protein At5g50390, chloroplastic [Prunus mume]
Cluster-11055.61337	1.24	0	3.0181	0.024043	685	PREDICTED: lysosomal beta glucosidase-like [Prunus mume]
Cluster-11055.61392	24.7133	54.7667	-1.1109	0.00017467	3343	PREDICTED: fumarate hydratase 1, mitochondrial isoform X1 [Gossypium raimondii]>gi|823124254|ref|XP_012479210.1| PREDICTED: fumarate hydratase 1, mitochondrial isoform X1 [Gossypium raimondii]>gi|763741928|gb|KJB09427.1| hypothetical protein B456_001G141300 [Gossypium raimondii]>gi|763741929|gb|KJB09428.1| hypothetical protein B456_001G141300 [Gossypium raimondii]
Cluster-11055.61407	4.43667	1.95667	1.1616	0.037735	2182	PREDICTED: ABC transporter B family member 26, chloroplastic-like isoform X2 [Glycine max]
Cluster-11055.61417	5.39	27.06	-2.0812	0.0090473	987	Heptahelical protein 4 isoform 1 [Theobroma cacao]>gi|508699825|gb|EOX91721.1| Heptahelical protein 4 isoform 1 [Theobroma cacao]
Cluster-11055.61540	1.94	4.70667	-1.2188	0.0095441	1635	SNARE-like superfamily protein isoform 1 [Theobroma cacao]>gi|508712866|gb|EOY04763.1| SNARE-like superfamily protein isoform 1 [Theobroma cacao]
Cluster-11055.61571	96.38	9.66	2.9686	0.00031475	247	PREDICTED: feruloyl CoA ortho-hydroxylase 1-like [Malus domestica]
Cluster-11055.61597	0.866667	0	4.2077	0.00014782	2594	PREDICTED: threonine--tRNA ligase, mitochondrial [Fragaria vesca subsp. vesca]
Cluster-11055.61619	4.05	14.6633	-1.7403	0.0029509	2243	kiwellin [Actinidia eriantha]
Cluster-11055.61620	3.61333	17.74	-1.9775	0.023166	324	PREDICTED: sucrose synthase 2 [Eucalyptus grandis]>gi|629092413|gb|KCW58408.1| hypothetical protein EUGRSUZ_H01094 [Eucalyptus grandis]
Cluster-11055.61664	11.3733	2.61333	1.9696	0.0044491	1999	PREDICTED: calmodulin-binding receptor-like cytoplasmic kiNAse 2 [Fragaria vesca subsp. vesca]>gi|764558539|ref|XP_011460915.1| PREDICTED: calmodulin-binding receptor-like cytoplasmic kiNAse 2 [Fragaria vesca subsp. vesca]
Cluster-11055.61665	8.23667	2.26667	1.7991	0.00028504	754	JAZ10 [Gossypium barbadense]
Cluster-11055.61739	0.203333	9.92333	-3.8043	0.0003053	1216	PREDICTED: epidermis-specific secreted glycoprotein EP1-like [Prunus mume]
Cluster-11055.61883	6.42	0.8	2.6481	0.00083839	577	1-deoxy-D-xylulose 5-phosphate reductoisomerase [Croton stellatopilosus]
Cluster-11055.61908	4.85	81.2467	-3.2458	0.00012194	274	PREDICTED: protein EXORDIUM-like [Fragaria vesca subsp. vesca]
Cluster-11055.61960	0.98	0.04	2.9712	0.014918	1190	eukaryotic translation initiation factor 3 subunit, putative [Ricinus communis]>gi|223547696|gb|EEF49189.1| eukaryotic translation initiation factor 3 subunit, putative [Ricinus communis]
Cluster-11055.61990	4.24	13.8933	-1.6012	0.0061357	1096	PREDICTED: diacylglycerol kiNAse 5-like [NicotiaNA sylvestris]
Cluster-11055.620	0	0.443333	-3.7959	0.0012074	4361	PREDICTED: pentatricopeptide repeat-containing protein At1g05670, mitochondrial [Prunus mume]>gi|645245521|ref|XP_008228918.1| PREDICTED: pentatricopeptide repeat-containing protein At1g05670, mitochondrial [Prunus mume]>gi|645245523|ref|XP_008228920.1| PREDICTED: pentatricopeptide repeat-containing protein At1g05670, mitochondrial [Prunus mume]
Cluster-11055.62038	0.666667	0.156667	1.864	0.028708	3903	PREDICTED: NADPH--cytochrome P450 reductase [Pyrus x bretschneideri]
Cluster-11055.62044	2.78	35.7867	-3.3814	3.7965e-10	1401	PREDICTED: probable 2-aminoethanethiol dioxygeNAse [Cucumis melo]
Cluster-11055.62089	0.85	0.0466667	2.9132	0.016373	1777	PREDICTED: mediator of RNA polymerase II transcription subunit 15a-like [Pyrus x bretschneideri]
Cluster-11055.62218	2.00333	10.11	-2.0814	0.0083631	1636	PREDICTED: probable inositol transporter 2 isoform X2 [Gossypium raimondii]>gi|763802919|gb|KJB69857.1| hypothetical protein B456_011G046300 [Gossypium raimondii]
Cluster-11055.62221	30.2	4.49667	2.6281	2.8585e-08	923	chalcone synthase 2 [NicotiaNA attenuata]
Cluster-11055.62233	2.88333	7.72333	-1.3597	0.00028127	2654	PREDICTED: protein TRIGALACTOSYLDIACYLGLYCEROL 3, chloroplastic [Prunus mume]
Cluster-11055.62256	231.283	103.193	1.1351	0.018116	619	JAZ10 [Gossypium barbadense]
Cluster-11055.62278	0.803333	0.01	4.5504	9.9037e-07	2528	PREDICTED: splicing factor U2af large subunit A-like isoform X4 [Pyrus x bretschneideri]
Cluster-11055.62299	0.203333	2.92667	-3.1631	0.0004136	2861	PREDICTED: ubiquitin carboxyl-termiNAl hydrolase 18-like [Malus domestica]
Cluster-11055.62518	18.0367	72.8433	-1.9375	7.4392e-08	1081	Plant invertase/pectin methylesterase inhibitor superfamily protein, partial [Theobroma cacao]>gi|508709154|gb|EOY01051.1| Plant invertase/pectin methylesterase inhibitor superfamily protein, partial [Theobroma cacao]
Cluster-11055.62519	0.313333	2.06	-2.2084	0.030667	1602	PREDICTED: chaperone protein dNAJ 10 [Prunus mume]
Cluster-11055.62528	178.377	85.75	1.0369	0.022987	1045	PREDICTED: GDP-L-galactose phosphorylase 2 [Fragaria vesca subsp. vesca]
Cluster-11055.62541	8.49667	2.56	1.6589	0.0046738	4483	PREDICTED: ubiquitin carboxyl-termiNAl hydrolase 16 [Prunus mume]
Cluster-11055.62545	17.5333	6.81667	1.3725	3.3072e-07	6070	PREDICTED: phosphatidylinositol/phosphatidylcholine transfer protein SFH8 [Fragaria vesca subsp. vesca]
Cluster-11055.62564	137.387	21.9433	2.5754	6.8791e-09	383	Tumor D53 [Gossypium arboreum]
Cluster-11055.62576	1.53333	5.17333	-1.6091	0.0077324	1082	PREDICTED: phosphatidylinositol-3-phosphatase myotubularin-1 [Vitis vinifera]>gi|731413327|ref|XP_010658689.1| PREDICTED: phosphatidylinositol-3-phosphatase myotubularin-1 [Vitis vinifera]
Cluster-11055.62617	0.553333	2.30667	-1.8659	0.0099427	3024	UDP-Glycosyltransferase superfamily protein isoform 3 [Theobroma cacao]>gi|508716582|gb|EOY08479.1| UDP-Glycosyltransferase superfamily protein isoform 3 [Theobroma cacao]
Cluster-11055.62665	2.81333	7.11333	-1.2889	0.00014315	2157	PREDICTED: squalene monooxygeNAse [Vitis vinifera]>gi|302142152|emb|CBI19355.3| unNAmed protein product [Vitis vinifera]
Cluster-11055.62668	11.1333	4.96	1.1627	0.0078896	1038	PREDICTED: tubby-like F-box protein 7 [Prunus mume]
Cluster-11055.62695	3.19	0.666667	2.0081	0.0352	872	PREDICTED: calcium-dependent protein kiNAse 1 [Cucumis melo]
Cluster-11055.62743	31.5833	14.05	1.1525	0.038678	1120	BNACnng12640D [Brassica NApus]
Cluster-11055.62786	4.63	0.376667	3.0087	0.0012143	2787	PREDICTED: E3 ubiquitin-protein ligase RGLG2 [Vitis vinifera]>gi|731424946|ref|XP_010663074.1| PREDICTED: E3 ubiquitin-protein ligase RGLG2 [Vitis vinifera]>gi|731424948|ref|XP_010663075.1| PREDICTED: E3 ubiquitin-protein ligase RGLG2 [Vitis vinifera]>gi|297733667|emb|CBI14914.3| unNAmed protein product [Vitis vinifera]
Cluster-11055.62787	6.67	20.7567	-1.5737	5.6463e-06	2268	RING domain ligase2 isoform 1 [Theobroma cacao]>gi|590669483|ref|XP_007037787.1| RING domain ligase2 isoform 1 [Theobroma cacao]>gi|508775031|gb|EOY22287.1| RING domain ligase2 isoform 1 [Theobroma cacao]>gi|508775032|gb|EOY22288.1| RING domain ligase2 isoform 1 [Theobroma cacao]
Cluster-11055.6282	0.913333	0.0166667	3.4791	0.0025917	1369	PREDICTED: carboxypeptidase D isoform X1 [Prunus mume]
Cluster-11055.62824	4.37	0.0633333	4.7388	2.2548e-08	2163	PREDICTED: ATP-dependent 6-phosphofructokiNAse 4, chloroplastic isoform X1 [Vitis vinifera]>gi|297745021|emb|CBI38613.3| unNAmed protein product [Vitis vinifera]
Cluster-11055.62825	3.53667	26.4567	-2.563	0.00038183	1097	GATA transcription factor 2, putative [Theobroma cacao]>gi|508704453|gb|EOX96349.1| GATA transcription factor 2, putative [Theobroma cacao]
Cluster-11055.62842	0.883333	0.0833333	2.6611	0.012908	1861	ENTH/VHS/GAT family protein [Theobroma cacao]>gi|508712633|gb|EOY04530.1| ENTH/VHS/GAT family protein [Theobroma cacao]
Cluster-11055.62878	1.02667	5.04667	-2.1784	1.2838e-07	2325	High-level expression of sugar-inducible gene 2, putative isoform 1 [Theobroma cacao]>gi|590591689|ref|XP_007017087.1| High-level expression of sugar-inducible gene 2, putative isoform 1 [Theobroma cacao]>gi|508787449|gb|EOY34705.1| High-level expression of sugar-inducible gene 2, putative isoform 1 [Theobroma cacao]>gi|508787450|gb|EOY34706.1| High-level expression of sugar-inducible gene 2, put…
Cluster-11055.63154	7.97	22.2133	-1.4226	4.5466e-05	2718	PREDICTED: ubiquitin-conjugating enzyme E2 4 isoform X1 [Vitis vinifera]>gi|147765325|emb|CAN60588.1| hypothetical protein VITISV_023123 [Vitis vinifera]>gi|297742213|emb|CBI34362.3| unNAmed protein product [Vitis vinifera]
Cluster-11055.63156	0.77	0.196667	1.8005	0.024587	9463	PREDICTED: LOW QUALITY PROTEIN: sporulation-specific protein 15 [Prunus mume]
Cluster-11055.63172	0.103333	1.17333	-2.6415	0.022219	1924	PREDICTED: peroxisome biogenesis protein 22 [Vitis vinifera]>gi|297739312|emb|CBI28963.3| unNAmed protein product [Vitis vinifera]
Cluster-11055.63219	11.6667	5.30667	1.1274	0.010006	1077	PREDICTED: putative methylesterase 11, chloroplastic [Prunus mume]
Cluster-11055.63291	3.15333	0	5.5499	2.9454e-09	1560	flavonoid prenyltransferase [Maclura tricuspidata]
Cluster-11055.63314	1.41	0.493333	1.4608	0.0070197	3738	PREDICTED: U-box domain-containing protein 33-like isoform X3 [Gossypium raimondii]
Cluster-11055.63339	227.96	83.9567	1.4387	5.1366e-07	1920	PREDICTED: metalloendoproteiNAse 1-like [Malus domestica]
Cluster-11055.63350	12.4867	29.7367	-1.2054	0.00029716	2506	PREDICTED: putative leucine-rich repeat-containing protein DDB_G0290503 [Prunus mume]
Cluster-11055.63374	17.4167	36.8433	-1.0322	0.031888	846	ABI five binding protein 3, putative [Theobroma cacao]>gi|508711788|gb|EOY03685.1| ABI five binding protein 3, putative [Theobroma cacao]
Cluster-11055.63392	4.82333	11.84	-1.2634	6.2777e-09	3544	PREDICTED: polyadenylate-binding protein RBP47-like isoform X2 [Prunus mume]
Cluster-11055.63521	0.75	3.02667	-1.8759	0.0012086	1758	PREDICTED: putative receptor-like protein kiNAse At3g47110 [Nelumbo nucifera]
Cluster-11055.63542	4.21	1.42	1.5335	0.0026353	2527	PREDICTED: aldehyde dehydrogeNAse family 2 member C4 [Prunus mume]
Cluster-11055.63553	6.42333	2.02667	1.5723	0.01694	2048	PREDICTED: dihydrolipoyllysine-residue succinyltransferase component of 2-oxoglutarate dehydrogeNAse complex 1, mitochondrial-like isoform X1 [Citrus sinensis]
Cluster-11055.6361	1.14667	0	4.0457	0.0002587	1221	PREDICTED: probable LRR receptor-like serine/threonine-protein kiNAse At1g53440 [Jatropha curcas]>gi|643714618|gb|KDP27082.1| hypothetical protein JCGZ_20306 [Jatropha curcas]
Cluster-11055.63652	0.11	0.613333	-2.0614	0.045091	4052	PREDICTED: histone-lysine N-methyltransferase setd3 [Prunus mume]>gi|645250327|ref|XP_008231159.1| PREDICTED: histone-lysine N-methyltransferase setd3 [Prunus mume]>gi|645250330|ref|XP_008231160.1| PREDICTED: histone-lysine N-methyltransferase setd3 [Prunus mume]>gi|645250332|ref|XP_008231161.1| PREDICTED: histone-lysine N-methyltransferase setd3 [Prunus mume]>gi|645250334|ref|XP_008231162.1| PRE…
Cluster-11055.63654	3.58333	7.84	-1.086	0.0046116	2296	PREDICTED: probable polyamine transporter At1g31830 isoform X1 [Prunus mume]
Cluster-11055.6366	0.993333	0.0833333	2.8044	0.015501	1052	PREDICTED: PAN domain-containing protein At5g03700 [Fragaria vesca subsp. vesca]
Cluster-11055.63674	25.0567	9.53	1.3319	0.01751	1087	PREDICTED: IAA-amino acid hydrolase ILR1-like 4 [Jatropha curcas]>gi|643733973|gb|KDP40816.1| hypothetical protein JCGZ_24815 [Jatropha curcas]
Cluster-11055.63754	22.2233	91.5033	-1.9535	4.5443e-05	2080	PREDICTED: bark storage protein A [Prunus mume]
Cluster-11055.63774	22.9867	9.98333	1.198	0.0042344	1475	C3HL domain class transcription factor [Malus domestica]
Cluster-11055.63814	1.23	0	3.4534	0.0059924	3190	conserved hypothetical protein [Ricinus communis]>gi|223526218|gb|EEF28541.1| conserved hypothetical protein [Ricinus communis]
Cluster-11055.63815	10.3333	2.10333	2.1707	0.00046976	1575	conserved hypothetical protein [Ricinus communis]>gi|223526218|gb|EEF28541.1| conserved hypothetical protein [Ricinus communis]
Cluster-11055.63827	14.7133	4.08667	1.8039	9.1017e-06	2226	MLO-like protein 11 [Populus trichocarpa]>gi|550349462|gb|ERP66852.1| MLO-like protein 11 [Populus trichocarpa]
Cluster-11055.63835	4.94	11.85	-1.2291	3.0685e-08	2109	PREDICTED: serine/threonine-protein kiNAse MHK [Prunus mume]
Cluster-11055.63861	2.64	6.94667	-1.3321	0.0071742	4065	PREDICTED: serine/threonine-protein kiNAse/endoribonuclease IRE1a-like [Malus domestica]>gi|657959367|ref|XP_008371232.1| PREDICTED: serine/threonine-protein kiNAse/endoribonuclease IRE1a-like [Malus domestica]
Cluster-11055.63896	257.273	73.6767	1.7944	6.5383e-06	550	AT-hook protein of GA feedback 2 [Theobroma cacao]>gi|508726183|gb|EOY18080.1| AT-hook protein of GA feedback 2 [Theobroma cacao]
Cluster-11055.64000	0.0833333	0.676667	-2.3347	0.023217	2125	PREDICTED: LOW QUALITY PROTEIN: NADH dehydrogeNAse [ubiquinone] flavoprotein 1, mitochondrial-like isoform X2 [Malus domestica]
Cluster-11055.64023	3.65333	10.7167	-1.4563	0.0061651	2763	PREDICTED: mitogen-activated protein kiNAse kiNAse kiNAse 7-like [Fragaria vesca subsp. vesca]
Cluster-11055.64044	16.94	57.11	-1.647	0.0014192	664	phosphatidylinosital biphosphate protein [Morus alba var. multicaulis]
Cluster-11055.64199	38.1567	14.25	1.4071	0.00010505	1527	PREDICTED: serine/threonine-protein kiNAse At5g01020 isoform X1 [Prunus mume]
Cluster-11055.64293	21.7167	6.37667	1.6937	0.0055664	1389	PREDICTED: adenylate kiNAse, chloroplastic [Prunus mume]
Cluster-11055.64359	1.32333	3.53333	-1.3315	0.031654	1367	PREDICTED: apyrase 2-like [Cucumis melo]
Cluster-11055.64363	1.03333	0.153333	2.4866	0.00017135	3196	PREDICTED: probable LRR receptor-like serine/threonine-protein kiNAse At1g56130 [Prunus mume]
Cluster-11055.64379	2.29667	0.853333	1.3819	0.018242	4440	PREDICTED: topless-related protein 1-like [Prunus mume]
Cluster-11055.64462	3.7	1.19	1.5269	0.024728	3646	PREDICTED: ACT domain-containing protein ACR1 [Fragaria vesca subsp. vesca]>gi|764516880|ref|XP_011466252.1| PREDICTED: ACT domain-containing protein ACR1 [Fragaria vesca subsp. vesca]
Cluster-11055.64475	0.146667	0.00333333	2.7574	0.048074	5297	PREDICTED: probable LRR receptor-like serine/threonine-protein kiNAse At1g06840 isoform X2 [Prunus mume]
Cluster-11055.64497	7.26333	40.0033	-2.3612	4.3432e-09	1043	PREDICTED: fatty acid 2-hydroxylase 1-like [Gossypium raimondii]>gi|763762607|gb|KJB29861.1| hypothetical protein B456_005G121600 [Gossypium raimondii]>gi|763762612|gb|KJB29866.1| hypothetical protein B456_005G121600 [Gossypium raimondii]>gi|763762613|gb|KJB29867.1| hypothetical protein B456_005G121600 [Gossypium raimondii]>gi|763762615|gb|KJB29869.1| hypothetical protein B456_005G121600 [Gossypi…
Cluster-11055.64503	39.0967	13.92	1.4186	0.020936	2240	PREDICTED: ABC transporter G family member 31 [Malus domestica]
Cluster-11055.64512	1.01667	0.11	2.9153	3.6195e-06	3600	phospholipase D gamma [Citrus sinensis]>gi|169160467|gb|ACA49724.1| phospholipase D gamma [Citrus sinensis]
Cluster-11055.64516	60.2167	22.2967	1.4367	3.2443e-06	1501	PREDICTED: probably iNActive leucine-rich repeat receptor-like protein kiNAse At5g48380 isoform X2 [Jatropha curcas]
Cluster-11055.64557	1.08333	0.193333	2.1729	0.013985	2924	PREDICTED: probable LRR receptor-like serine/threonine-protein kiNAse At1g06840 [Prunus mume]>gi|645215582|ref|XP_008239322.1| PREDICTED: probable LRR receptor-like serine/threonine-protein kiNAse At1g06840 [Prunus mume]>gi|645215585|ref|XP_008239390.1| PREDICTED: probable LRR receptor-like serine/threonine-protein kiNAse At1g06840 [Prunus mume]>gi|645215587|ref|XP_008239465.1| PREDICTED: probabl…
Cluster-11055.6456	2.57667	0.113333	3.323	0.0011274	688	PREDICTED: beta-glucosidase 12-like [Fragaria vesca subsp. vesca]
Cluster-11055.64576	7.57333	3.24333	1.1938	0.025799	1841	PREDICTED: serine/threonine kiNAse-related protein [Glycine max]
Cluster-11055.64646	0.43	0.01	3.1488	0.012037	2541	PREDICTED: putative 1-phosphatidylinositol-3-phosphate 5-kiNAse FAB1D [Pyrus x bretschneideri]>gi|694423912|ref|XP_009339743.1| PREDICTED: putative 1-phosphatidylinositol-3-phosphate 5-kiNAse FAB1D [Pyrus x bretschneideri]
Cluster-11055.64647	5.25667	0.9	2.2375	0.012221	2472	PREDICTED: putative 1-phosphatidylinositol-3-phosphate 5-kiNAse FAB1D [Pyrus x bretschneideri]>gi|694423912|ref|XP_009339743.1| PREDICTED: putative 1-phosphatidylinositol-3-phosphate 5-kiNAse FAB1D [Pyrus x bretschneideri]
Cluster-11055.64701	143.07	34.6167	1.9906	2.7254e-05	808	PREDICTED: pathogenesis-related genes transcriptioNAl activator PTI5-like [Cicer arietinum]
Cluster-11055.64719	2.47333	0.33	2.5644	0.00061446	4204	Raffinose synthase family protein [Theobroma cacao]>gi|508710583|gb|EOY02480.1| Raffinose synthase family protein [Theobroma cacao]
Cluster-11055.64777	7.43	19.0467	-1.2814	0.016097	1409	Phloem protein 2-A13 [Theobroma cacao]>gi|508704185|gb|EOX96081.1| Phloem protein 2-A13 [Theobroma cacao]
Cluster-11055.64821	0	0.316667	-3.1766	0.013455	2434	PREDICTED: serine/threonine-protein kiNAse/endoribonuclease IRE1a-like [Fragaria vesca subsp. vesca]
Cluster-11055.64832	2.12667	11.06	-2.1434	0.00079591	3130	PREDICTED: IAA-amino acid hydrolase ILR1-like 4 [Prunus mume]
Cluster-11055.64845	1.01667	0.04	2.9831	0.016414	2155	PREDICTED: protein unc-50 homolog [Jatropha curcas]
Cluster-11055.6490	0	0.36	-3.6505	0.0017667	2759	PREDICTED: DNA ligase 1, partial [Prunus mume]
Cluster-11055.64966	2.35	0.996667	1.2154	0.031989	5993	Chromatin remodeling complex subunit isoform 2 [Theobroma cacao]>gi|508785564|gb|EOY32820.1| Chromatin remodeling complex subunit isoform 2 [Theobroma cacao]
Cluster-11055.64971	4.65667	0.67	2.5844	3.5415e-05	2821	PREDICTED: hydroxymethylglutaryl-CoA lyase, mitochondrial [Prunus mume]
Cluster-11055.64984	324.753	86.0733	1.8751	4.139e-07	1373	PREDICTED: protein TRANSPARENT TESTA 12-like [Pyrus x bretschneideri]
Cluster-11055.65001	2.33333	0.783333	1.5167	0.013745	3833	PREDICTED: MATE efflux family protein 4, chloroplastic-like [Malus domestica]
Cluster-11055.65020	33.5567	15.07	1.1498	0.034218	3096	PREDICTED: transcriptioNAl corepressor SEUSS isoform X2 [Prunus mume]
Cluster-11055.65044	17.32	3.59667	2.0208	0.017366	718	GTP-binding elongation factor Tu family protein [Medicago truncatula]
Cluster-11055.6505	1.2	0	3.6133	0.0022773	879	PREDICTED: histone H2AX [Vitis vinifera]>gi|147815277|emb|CAN70026.1| hypothetical protein VITISV_030174 [Vitis vinifera]
Cluster-11055.65056	4.35	0.696667	2.2154	0.023679	557	PREDICTED: putative glucuronosyltransferase PGSIP6 [Malus domestica]
Cluster-11055.65059	3.98667	0.483333	2.4151	0.026888	3156	PREDICTED: UDP-galactose transporter 1 [Malus domestica]
Cluster-11055.65072	1.83333	0.23	2.5753	0.001744	3492	PREDICTED: protein GPR107 [Populus euphratica]
Cluster-11055.65073	1.41667	0.31	2.0651	0.0015338	3454	Transcription factor, putative [Theobroma cacao]>gi|508777834|gb|EOY25090.1| Transcription factor, putative [Theobroma cacao]
Cluster-11055.65074	0.296667	0	3.0013	0.026161	2453	PREDICTED: transcription factor HBP-1a [Vitis vinifera]>gi|731380549|ref|XP_010663002.1| PREDICTED: transcription factor HBP-1a [Vitis vinifera]>gi|731380553|ref|XP_010663003.1| PREDICTED: transcription factor HBP-1a [Vitis vinifera]>gi|297742030|emb|CBI33817.3| unNAmed protein product [Vitis vinifera]
Cluster-11055.6515	6.00333	0.82	2.6791	4.4882e-06	1031	Calmodulin binding protein, putative [Theobroma cacao]>gi|508775305|gb|EOY22561.1| Calmodulin binding protein, putative [Theobroma cacao]
Cluster-11055.65233	10.3567	28.9867	-1.4447	1.5591e-08	852	PREDICTED: neurofilament light polypeptide-like [Gossypium raimondii]>gi|763782359|gb|KJB49430.1| hypothetical protein B456_008G119800 [Gossypium raimondii]
Cluster-11055.65238	2.83333	0.726667	1.7824	0.026594	1356	MADS-box protein [Ficus carica]
Cluster-11055.65253	1.80667	16.3967	-3.0384	9.6329e-16	810	PREDICTED: 36.4 kDa proline-rich protein-like [Populus euphratica]
Cluster-11055.65269	2.41	7.74667	-1.6309	3.3812e-05	1109	PREDICTED: syntaxin-132-like isoform X2 [Pyrus x bretschneideri]
Cluster-11055.65350	6.5	23.04	-1.7249	0.001129	1473	PREDICTED: vinorine synthase-like [Pyrus x bretschneideri]
Cluster-11055.65353	6.86	1.12667	2.3157	0.0057696	656	aspartate aminotransferase [Medicago truncatula]
Cluster-11055.65426	10.36	22.3067	-1.0571	0.045364	1113	kiNAse family protein [Populus trichocarpa]>gi|222853680|gb|EEE91227.1| kiNAse family protein [Populus trichocarpa]
Cluster-11055.65483	2.24333	0.196667	3.2228	7.6218e-08	5672	PREDICTED: LOW QUALITY PROTEIN: uncharacterized protein LOC103333735 [Prunus mume]
Cluster-11055.65506	69.4767	31.58	1.1381	0.00027439	1731	PREDICTED: probable receptor-like protein kiNAse At5g47070 [Jatropha curcas]>gi|643717697|gb|KDP29140.1| hypothetical protein JCGZ_16529 [Jatropha curcas]
Cluster-11055.65510	1.99667	6.70333	-1.7087	1.0705e-16	3277	PREDICTED: disease resistance protein At4g27190-like [Pyrus x bretschneideri]
Cluster-11055.65665	6.86333	1.54667	1.9309	0.031125	2751	PREDICTED: LOW QUALITY PROTEIN: uncharacterized protein LOC103450687 [Malus domestica]
Cluster-11055.65733	5.88	21.9	-1.7186	0.012869	902	PREDICTED: endoplasmic reticulum oxidoreductin-1-like [Pyrus x bretschneideri]
Cluster-11055.65749	3.44333	10.27	-1.4829	0.012385	704	PREDICTED: phosphatidylinositol/phosphatidylcholine transfer protein SFH9 isoform X2 [Prunus mume]
Cluster-11055.65751	1.26667	6.78667	-2.2907	4.9246e-06	2531	PREDICTED: phosphatidylinositol/phosphatidylcholine transfer protein SFH9 isoform X2 [Fragaria vesca subsp. vesca]
Cluster-11055.65815	1.21	0	3.7702	0.0016274	2651	PREDICTED: histone-lysine N-methyltransferase EZA1 isoform X2 [Prunus mume]
Cluster-11055.65820	5.12	12.29	-1.2049	0.0018002	2057	Thiamin diphosphate-binding fold (THDP-binding) superfamily protein [Theobroma cacao]>gi|508700683|gb|EOX92579.1| Thiamin diphosphate-binding fold (THDP-binding) superfamily protein [Theobroma cacao]
Cluster-11055.65834	294.667	62.9867	2.0736	0.0015871	540	thaumatin-like protein [Pyrus pyrifolia]
Cluster-11055.65835	27.8367	157.09	-2.3342	2.0444e-07	748	PREDICTED: LOB domain-containing protein 41-like [Fragaria vesca subsp. vesca]
Cluster-11055.65896	0.37	2.20667	-2.1536	0.02069	1183	auxin-responsive family protein [Populus trichocarpa]>gi|550336274|gb|ERP59365.1| auxin-responsive family protein [Populus trichocarpa]
Cluster-11055.65903	3.18333	0.0833333	3.6683	0.00066411	2431	MOS2, putative isoform 1 [Theobroma cacao]>gi|590660169|ref|XP_007035327.1| MOS2, putative isoform 1 [Theobroma cacao]>gi|508714355|gb|EOY06252.1| MOS2, putative isoform 1 [Theobroma cacao]>gi|508714356|gb|EOY06253.1| MOS2, putative isoform 1 [Theobroma cacao]
Cluster-11055.65975	5.17667	14.2833	-1.3778	0.0014412	764	PREDICTED: IST1 homolog isoform X1 [Glycine max]>gi|734326560|gb|KHN05563.1| IST1 like [Glycine soja]
Cluster-11055.66009	52.4833	127.143	-1.1957	0.036281	1103	PREDICTED: probable strigolactone esterase DAD2 [Vitis vinifera]
Cluster-11055.66040	0.453333	0.0866667	2.1946	0.0019133	5805	PREDICTED: syNAptotagmin-5 [Prunus mume]
Cluster-11055.66098	1.79667	4.90333	-1.4088	6.8047e-11	4945	PREDICTED: LOW QUALITY PROTEIN: uncharacterized protein LOC103331730 [Prunus mume]
Cluster-11055.66202	33.6367	69.5133	-1.0065	0.0075316	632	SEC14 cytosolic factor family protein / phosphoglyceride transfer family protein isoform 1 [Theobroma cacao]>gi|590702214|ref|XP_007046567.1| G-box binding factor 3, putative isoform 1 [Theobroma cacao]>gi|508698827|gb|EOX90723.1| SEC14 cytosolic factor family protein / phosphoglyceride transfer family protein isoform 1 [Theobroma cacao]>gi|508698828|gb|EOX90724.1| G-box binding factor 3, putativ…
Cluster-11055.66285	1.08667	2.85	-1.3419	0.0032762	4297	PREDICTED: mitogen-activated protein kiNAse 20 [Fragaria vesca subsp. vesca]
Cluster-11055.66311	90.6767	34.81	1.3559	0.0052446	1463	ChaC family protein-like [Theobroma cacao]>gi|508781875|gb|EOY29131.1| ChaC family protein-like [Theobroma cacao]
Cluster-11055.66315	0.876667	0	5.0143	1.9116e-07	2615	PREDICTED: LOW QUALITY PROTEIN: TLD domain-containing protein 1-like [Malus domestica]
Cluster-11055.66360	2.52667	0.906667	1.4098	0.022441	1585	PREDICTED: BI1-like protein [Cucumis sativus]>gi|659117318|ref|XP_008458536.1| PREDICTED: BI1-like protein [Cucumis melo]>gi|700190961|gb|KGN46165.1| hypothetical protein Csa_6G061760 [Cucumis sativus]
Cluster-11055.66388	135.6	36.4067	1.8786	2.0529e-07	1425	PREDICTED: inositol oxygeNAse 1-like isoform X1 [Citrus sinensis]>gi|641834730|gb|KDO53718.1| hypothetical protein CISIN_1g021944mg [Citrus sinensis]
Cluster-11055.66406	7.16667	20.2533	-1.4375	3.1369e-05	1167	Aldolase-type TIM barrel family protein isoform 1 [Theobroma cacao]>gi|590611716|ref|XP_007022182.1| Aldolase-type TIM barrel family protein isoform 1 [Theobroma cacao]>gi|590611719|ref|XP_007022183.1| Aldolase-type TIM barrel family protein isoform 1 [Theobroma cacao]>gi|590611722|ref|XP_007022184.1| Aldolase-type TIM barrel family protein isoform 1 [Theobroma cacao]>gi|508721809|gb|EOY13706.1| …
Cluster-11055.66408	23.0567	8.62667	1.4224	4.4707e-06	1039	PREDICTED: protein DEHYDRATION-INDUCED 19 homolog 4-like [Malus domestica]
Cluster-11055.66422	0.246667	0	3.5278	0.0033578	3267	PREDICTED: glucose-6-phosphate 1-dehydrogeNAse, cytoplasmic isoform-like [Citrus sinensis]
Cluster-11055.66439	29.18	66.7267	-1.1662	3.2024e-05	3555	PREDICTED: receptor-like protein kiNAse FERONIA [Malus domestica]
Cluster-11055.66441	2.03	4.39667	-1.0759	0.0055618	2863	Homeodomain-like superfamily protein, putative isoform 1 [Theobroma cacao]>gi|508774314|gb|EOY21570.1| Homeodomain-like superfamily protein, putative isoform 1 [Theobroma cacao]
Cluster-11055.66477	0.486667	0	4.7211	3.4744e-06	4607	PREDICTED: protein SMG7-like [Pyrus x bretschneideri]>gi|694418080|ref|XP_009337059.1| PREDICTED: protein SMG7-like [Pyrus x bretschneideri]>gi|694418082|ref|XP_009337060.1| PREDICTED: protein SMG7-like [Pyrus x bretschneideri]
Cluster-11055.66498	11.3067	2.61	1.933	0.012079	1680	Cys/Met metabolism pyridoxal-phosphate-dependent enzyme family protein [Populus trichocarpa]>gi|222846686|gb|EEE84233.1| Cys/Met metabolism pyridoxal-phosphate-dependent enzyme family protein [Populus trichocarpa]
Cluster-11055.66542	226.013	60.27	1.8936	3.5276e-07	644	PREDICTED: probable mitochondrial chaperone bcs1 [Prunus mume]
Cluster-11055.66567	3.62333	0.626667	2.4218	6.5041e-06	2815	PREDICTED: puromycin-sensitive aminopeptidase isoform X3 [Prunus mume]
Cluster-11055.66575	6.67667	0.47	2.9584	0.0055618	2098	PREDICTED: putative transcription elongation factor SPT5 homolog 1 [Cicer arietinum]
Cluster-11055.66603	1.17333	0.133333	2.5236	0.028696	1432	Cell division cycle protein 48-related / CDC48-related isoform 3 [Theobroma cacao]>gi|508713114|gb|EOY05011.1| Cell division cycle protein 48-related / CDC48-related isoform 3 [Theobroma cacao]
Cluster-11055.66629	4.47	18.6	-1.9321	0.00017493	669	PREDICTED: protein ASPARTIC PROTEASE IN GUARD CELL 1 [Glycine max]
Cluster-11055.66639	1.5	0.233333	2.3926	0.003424	2150	PREDICTED: salutaridinol 7-O-acetyltransferase-like [Malus domestica]
Cluster-11055.66724	12.0833	4.34333	1.3998	0.035324	636	PREDICTED: thioredoxin H-type [Cucumis melo]
Cluster-11055.66760	14.9367	51.7333	-1.6874	0.001786	1487	PREDICTED: potassium transporter 8-like [Prunus mume]
Cluster-11055.66799	65.21	240.227	-1.752	0.00081057	772	PREDICTED: alpha-amylase/subtilisin inhibitor-like [Prunus mume]
Cluster-11055.66801	19.1033	3.51667	2.3264	7.5192e-06	1084	PREDICTED: NADPH--cytochrome P450 reductase-like [Setaria italica]
Cluster-11055.66846	3.50667	1.41333	1.2707	0.0099914	2045	PREDICTED: FAS-associated factor 2 [Cucumis melo]
Cluster-11055.66867	1.86667	0.236667	2.3317	0.046296	2345	PREDICTED: probable LRR receptor-like serine/threonine-protein kiNAse At1g29720 isoform X3 [Vitis vinifera]
Cluster-11055.66874	3.32333	7.2	-1.0576	0.037986	3139	acyl-activating enzyme 12 [CanNAbis sativa]
Cluster-11055.66875	0.746667	1.62	-1.0692	0.044997	2636	acyl-activating enzyme 12 [CanNAbis sativa]
Cluster-11055.66898	0	0.296667	-3.4826	0.004448	4383	PREDICTED: alpha/beta hydrolase domain-containing protein 17B [Vitis vinifera]>gi|147856513|emb|CAN82502.1| hypothetical protein VITISV_029334 [Vitis vinifera]
Cluster-11055.66930	4.57667	14.78	-1.6163	0.00017307	1666	Phosphatase 2C 52 isoform 1 [Theobroma cacao]>gi|590690542|ref|XP_007043536.1| Phosphatase 2C 52 isoform 1 [Theobroma cacao]>gi|508707470|gb|EOX99366.1| Phosphatase 2C 52 isoform 1 [Theobroma cacao]>gi|508707471|gb|EOX99367.1| Phosphatase 2C 52 isoform 1 [Theobroma cacao]
Cluster-11055.66933	13.4767	30.92	-1.1299	0.0085472	961	PREDICTED: calcineurin B-like protein 10 [Nelumbo nucifera]
Cluster-11055.66934	5.15333	14.33	-1.413	0.00017585	1663	Phosphatase 2C 52 isoform 1 [Theobroma cacao]>gi|590690542|ref|XP_007043536.1| Phosphatase 2C 52 isoform 1 [Theobroma cacao]>gi|508707470|gb|EOX99366.1| Phosphatase 2C 52 isoform 1 [Theobroma cacao]>gi|508707471|gb|EOX99367.1| Phosphatase 2C 52 isoform 1 [Theobroma cacao]
Cluster-11055.66936	1.19667	3.53667	-1.4512	0.040893	1535	Phosphatase 2C 52 isoform 1 [Theobroma cacao]>gi|590690542|ref|XP_007043536.1| Phosphatase 2C 52 isoform 1 [Theobroma cacao]>gi|508707470|gb|EOX99366.1| Phosphatase 2C 52 isoform 1 [Theobroma cacao]>gi|508707471|gb|EOX99367.1| Phosphatase 2C 52 isoform 1 [Theobroma cacao]
Cluster-11055.66937	63.8733	154.577	-1.2432	3.3577e-06	1198	PREDICTED: probable protein phosphatase 2C 52 [Jatropha curcas]>gi|643709758|gb|KDP24167.1| hypothetical protein JCGZ_25824 [Jatropha curcas]
Cluster-11055.67000	2.13	4.52	-1.0278	0.023665	5950	PREDICTED: LOW QUALITY PROTEIN: uncharacterized protein LOC103333882 [Prunus mume]
Cluster-11055.67042	0.34	0	3.3274	0.0083436	2762	PR5-like receptor kiNAse, putative [Theobroma cacao]>gi|508712243|gb|EOY04140.1| PR5-like receptor kiNAse, putative [Theobroma cacao]
Cluster-11055.67072	27.2467	69.1467	-1.2806	0.0015171	1732	protease C56, putative [Ricinus communis]>gi|223534491|gb|EEF36191.1| protease C56, putative [Ricinus communis]
Cluster-11055.67083	48.39	21.75	1.1548	4.0766e-05	3850	PREDICTED: putative 1-phosphatidylinositol-3-phosphate 5-kiNAse FAB1D [Prunus mume]
Cluster-11055.67085	1.44333	0.36	1.8657	0.011372	4499	PREDICTED: putative 1-phosphatidylinositol-3-phosphate 5-kiNAse FAB1D [Prunus mume]
Cluster-11055.67086	12.45	4.61333	1.417	0.0031432	4082	PREDICTED: putative 1-phosphatidylinositol-3-phosphate 5-kiNAse FAB1D [Pyrus x bretschneideri]
Cluster-11055.67087	1.46333	0.346667	1.8792	0.038601	4456	PREDICTED: putative 1-phosphatidylinositol-3-phosphate 5-kiNAse FAB1D [Prunus mume]
Cluster-11055.6711	0.72	0	2.9385	0.031125	925	PREDICTED: LOW QUALITY PROTEIN: uncharacterized protein LOC103339356 [Prunus mume]
Cluster-11055.67169	0.956667	3.63	-1.7238	0.029582	1442	PREDICTED: uncharacterized transporter YBR287W-like [Malus domestica]>gi|657957590|ref|XP_008370297.1| PREDICTED: uncharacterized transporter YBR287W-like [Malus domestica]>gi|657957592|ref|XP_008370298.1| PREDICTED: uncharacterized transporter YBR287W-like [Malus domestica]
Cluster-11055.67176	22.1867	6.78667	1.6417	0.01244	372	RecNAme: Full=3-dehydroquiNAte synthase, chloroplastic; Flags: Precursor
Cluster-11055.67232	38.7667	80.7367	-1.0257	0.0066839	1847	conserved hypothetical protein [Ricinus communis]>gi|223530360|gb|EEF32251.1| conserved hypothetical protein [Ricinus communis]
Cluster-11055.67250	20.2933	46.5033	-1.1264	0.025696	3294	UDP-Glycosyltransferase / trehalose-phosphatase family protein isoform 1 [Theobroma cacao]>gi|590697807|ref|XP_007045542.1| UDP-Glycosyltransferase / trehalose-phosphatase family protein isoform 1 [Theobroma cacao]>gi|508709476|gb|EOY01373.1| UDP-Glycosyltransferase / trehalose-phosphatase family protein isoform 1 [Theobroma cacao]>gi|508709477|gb|EOY01374.1| UDP-Glycosyltransferase / trehalose-p…
Cluster-11055.67288	61.01	5.17333	3.3597	2.5254e-10	742	chalcone synthase 2 [Morus notabilis]
Cluster-11055.67316	885.277	444.023	1.154	0.035831	212	predicted protein [Ostreococcus lucimarinus CCE9901]>gi|144580847|gb|ABO98905.1| predicted protein [Ostreococcus lucimarinus CCE9901]>gi|734365412|gb|KHN17791.1| Polyubiquitin 4 [Glycine soja]
Cluster-11055.67331	2.20667	0.683333	1.5836	0.042269	2872	PREDICTED: DEAD-box ATP-dependent RNA helicase 7 [Vitis vinifera]
Cluster-11055.67333	0.72	0.113333	2.2532	0.024293	3581	PREDICTED: DEAD-box ATP-dependent RNA helicase 53-like [Prunus mume]
Cluster-11055.67361	248.367	105.813	1.2225	0.0045671	464	PREDICTED: (R)-mandelonitrile lyase 3-like [Prunus mume]
Cluster-11055.67427	100.563	303.497	-1.5316	0.0026334	1172	Sulfoquinovosyldiacylglycerol 2 [Theobroma cacao]>gi|508715379|gb|EOY07276.1| Sulfoquinovosyldiacylglycerol 2 [Theobroma cacao]
Cluster-11055.67448	3.39	0.473333	2.5667	9.383e-05	1061	PREDICTED: CBS domain-containing protein CBSX1, chloroplastic-like [Cucumis melo]
Cluster-11055.67457	12.45	29.2733	-1.1699	0.047885	1930	PREDICTED: E3 ubiquitin-protein ligase RGLG2-like [Pyrus x bretschneideri]>gi|694389433|ref|XP_009370344.1| PREDICTED: E3 ubiquitin-protein ligase RGLG2-like [Pyrus x bretschneideri]
Cluster-11055.67458	16.3433	7.98333	1.0324	0.042043	1024	PREDICTED: F-actin-capping protein subunit alpha-like [Malus domestica]>gi|658030323|ref|XP_008350607.1| PREDICTED: F-actin-capping protein subunit alpha-like [Malus domestica]
Cluster-11055.67483	3.12667	0.963333	1.5896	0.033738	1109	PREDICTED: 1-deoxy-D-xylulose 5-phosphate reductoisomerase, chloroplastic [Prunus mume]
Cluster-11055.67515	4.01333	0.833333	2.0413	0.011432	658	PREDICTED: oligopeptide transporter 7-like [Malus domestica]
Cluster-11055.67518	4	0.236667	2.9054	0.013779	2723	Oligopeptide transporter 7 -like protein [Gossypium arboreum]
Cluster-11055.67527	82.6967	292.473	-1.7476	1.1835e-06	1593	PREDICTED: ethylene receptor 2 [Prunus mume]
Cluster-11055.67616	7.84667	23.37	-1.4441	0.035595	394	PREDICTED: ubiquitin carboxyl-termiNAl hydrolase 12-like [Fragaria vesca subsp. vesca]
Cluster-11055.67625	2.39	0.673333	1.7291	0.0048532	1526	PREDICTED: probable sulfate transporter 4.2 isoform X1 [Malus domestica]
Cluster-11055.67627	2.16	7.82	-1.7186	0.0014782	1204	Polyketide cyclase/dehydrase and lipid transport superfamily protein, putative [Theobroma cacao]>gi|508782523|gb|EOY29779.1| Polyketide cyclase/dehydrase and lipid transport superfamily protein, putative [Theobroma cacao]
Cluster-11055.67644	4.03	0.976667	1.8902	0.0069879	4142	PREDICTED: CDPK-related kiNAse 3 isoform X2 [Prunus mume]
Cluster-11055.67692	0	3.81333	-4.8561	1.4578e-06	1082	PREDICTED: bidirectioNAl sugar transporter N3 [Prunus mume]
Cluster-11055.67702	1.38	0	3.2022	0.012827	726	Aldolase-type TIM barrel family protein isoform 1 [Theobroma cacao]>gi|508706851|gb|EOX98747.1| Aldolase-type TIM barrel family protein isoform 1 [Theobroma cacao]
Cluster-11055.67724	32.7367	67.1633	-1.0019	0.0077562	1766	PREDICTED: phospho-2-dehydro-3-deoxyheptoNAte aldolase 2, chloroplastic-like [Cucumis sativus]>gi|700188507|gb|KGN43740.1| hypothetical protein Csa_7G064020 [Cucumis sativus]
Cluster-11055.67798	23.08	5.49	2.0533	6.8018e-16	1611	ADPGLC-PPase large subunit isoform 1 [Theobroma cacao]>gi|508722918|gb|EOY14815.1| ADPGLC-PPase large subunit isoform 1 [Theobroma cacao]
Cluster-11055.67826	2.44	0.473333	2.1638	0.004981	1801	PREDICTED: ferredoxin--NADP reductase, root isozyme, chloroplastic [Cucumis melo]
Cluster-11055.67848	27.5733	95.1767	-1.6976	0.00048811	1187	PREDICTED: 2-oxoglutarate-dependent dioxygeNAse DAO-like [Pyrus x bretschneideri]
Cluster-11055.67876	7.82667	17.5633	-1.1271	0.001532	5157	Multidrug resistance protein ABC transporter family [Theobroma cacao]>gi|508725634|gb|EOY17531.1| Multidrug resistance protein ABC transporter family [Theobroma cacao]
Cluster-11055.67897	2.87	10.1267	-1.6608	0.033949	2017	Abscisic acid responsive elements-binding factor 2 isoform 1 [Theobroma cacao]>gi|590592201|ref|XP_007017214.1| Abscisic acid responsive elements-binding factor 2 isoform 1 [Theobroma cacao]>gi|508722541|gb|EOY14438.1| Abscisic acid responsive elements-binding factor 2 isoform 1 [Theobroma cacao]>gi|508722542|gb|EOY14439.1| Abscisic acid responsive elements-binding factor 2 isoform 1 [Theobroma c…
Cluster-11055.67941	0.516667	0	4.6655	3.8193e-06	3488	PREDICTED: transcription factor GTE12 isoform X3 [Prunus mume]>gi|645237834|ref|XP_008225393.1| PREDICTED: transcription factor GTE12 isoform X4 [Prunus mume]
Cluster-11055.67957	12.3533	2.29667	2.3505	1.6879e-08	4224	PREDICTED: protein-tyrosine-phosphatase MKP1-like [Fragaria vesca subsp. vesca]
Cluster-11055.67977	3.17	0	6.5131	7.1272e-14	3344	conserved hypothetical protein [Ricinus communis]>gi|223526218|gb|EEF28541.1| conserved hypothetical protein [Ricinus communis]
Cluster-11055.67980	0	0.223333	-3.1192	0.017119	3708	PREDICTED: ETO1-like protein 1 [Vitis vinifera]>gi|296084480|emb|CBI25039.3| unNAmed protein product [Vitis vinifera]
Cluster-11055.67996	19.66	50.5733	-1.3011	0.00078227	1672	protease C56, putative [Ricinus communis]>gi|223534491|gb|EEF36191.1| protease C56, putative [Ricinus communis]
[truncated: 4,228 more rows]
