# Supplementary material for: Transcriptomic Analysis of Ficus carica Peels with a Focus on the Key Genes for Anthocyanin Biosynthesis
Source: Int J Mol Sci. 2020 Feb 13;21(4):1245. doi: 10.3390/ijms21041245 (PMC7072940; doi:10.3390/ijms21041245)
Supplement: Supplementary file 1 [file ijms-21-01245-s001.zip › Supplementary Table S5.xlsx]

## Sheet: Sheet1
Table S5 The GO categorization of DEGs
GO_accession	Description	Term_type	Corrected p value	DEG_item	DEG_list
GO:0055114	oxidation-reduction process	biological_process	4.0684e-13	617	4566
GO:0044710	single-organism metabolic process	biological_process	5.8801e-07	1478	4566
GO:0006468	protein phosphorylation	biological_process	4.9436e-06	410	4566
GO:0006629	lipid metabolic process	biological_process	1.3718e-05	309	4566
GO:0008152	metabolic process	biological_process	1.6892e-05	2882	4566
GO:0044699	single-organism process	biological_process	2.3998e-05	2312	4566
GO:0008610	lipid biosynthetic process	biological_process	0.00056443	175	4566
GO:0016310	phosphorylation	biological_process	0.0006621	526	4566
GO:0006464	cellular protein modification process	biological_process	0.0015731	598	4566
GO:0036211	protein modification process	biological_process	0.0015731	598	4566
GO:0006796	phosphate-containing compound metabolic process	biological_process	0.0016031	721	4566
GO:0006793	phosphorus metabolic process	biological_process	0.0016373	727	4566
GO:0043547	positive regulation of GTPase activity	biological_process	0.0032172	5	4566
GO:0006570	tyrosine metabolic process	biological_process	0.0053035	51	4566
GO:0008299	isoprenoid biosynthetic process	biological_process	0.0063756	53	4566
GO:0006099	tricarboxylic acid cycle	biological_process	0.007053	27	4566
GO:0006101	citrate metabolic process	biological_process	0.007053	27	4566
GO:0006720	isoprenoid metabolic process	biological_process	0.0073298	53	4566
GO:0007128	meiotic prophase I	biological_process	0.0074705	7	4566
GO:0051324	prophase	biological_process	0.0074705	7	4566
GO:0098762	meiotic cell cycle phase	biological_process	0.0074705	7	4566
GO:0098764	meiosis I cell cycle phase	biological_process	0.0074705	7	4566
GO:0005975	carbohydrate metabolic process	biological_process	0.0075581	326	4566
GO:0019752	carboxylic acid metabolic process	biological_process	0.0090262	478	4566
GO:0046496	nicotinamide nucleotide metabolic process	biological_process	0.011509	71	4566
GO:0006082	organic acid metabolic process	biological_process	0.011509	484	4566
GO:0006687	glycosphingolipid metabolic process	biological_process	0.012048	27	4566
GO:0019362	pyridine nucleotide metabolic process	biological_process	0.013037	71	4566
GO:0002128	tRNA nucleoside ribose methylation	biological_process	0.0139	3	4566
GO:0043436	oxoacid metabolic process	biological_process	0.014931	481	4566
GO:1901136	carbohydrate derivative catabolic process	biological_process	0.016296	30	4566
GO:0016114	terpenoid biosynthetic process	biological_process	0.017208	42	4566
GO:0006665	sphingolipid metabolic process	biological_process	0.019733	28	4566
GO:0072350	tricarboxylic acid metabolic process	biological_process	0.019733	28	4566
GO:0044255	cellular lipid metabolic process	biological_process	0.020489	206	4566
GO:0006721	terpenoid metabolic process	biological_process	0.020875	42	4566
GO:0006026	aminoglycan catabolic process	biological_process	0.021492	20	4566
GO:0016998	cell wall macromolecule catabolic process	biological_process	0.023428	11	4566
GO:0045229	external encapsulating structure organization	biological_process	0.02391	23	4566
GO:0008037	cell recognition	biological_process	0.025014	36	4566
GO:0044711	single-organism biosynthetic process	biological_process	0.025544	448	4566
GO:0006006	glucose metabolic process	biological_process	0.026964	51	4566
GO:0072524	pyridine-containing compound metabolic process	biological_process	0.030946	74	4566
GO:0006694	steroid biosynthetic process	biological_process	0.033878	60	4566
GO:0009875	pollen-pistil interaction	biological_process	0.037921	34	4566
GO:0048544	recognition of pollen	biological_process	0.037921	34	4566
GO:0010646	regulation of cell communication	biological_process	0.045236	35	4566
GO:0043412	macromolecule modification	biological_process	0.048182	655	4566
GO:0023051	regulation of signaling	biological_process	0.049995	35	4566
GO:0009856	pollination	biological_process	0.049995	34	4566
GO:0048046	apoplast	cellular_component	0.0023518	16	4566
GO:0005618	cell wall	cellular_component	0.0063756	30	4566
GO:0000795	synaptonemal complex	cellular_component	0.0068328	8	4566
GO:0005945	6-phosphofructokinase complex	cellular_component	0.026964	10	4566
GO:0000444	MIS12/MIND type complex	cellular_component	0.030946	5	4566
GO:0003824	catalytic activity	molecular_function	8.0051e-14	2691	4566
GO:0048037	cofactor binding	molecular_function	8.7618e-14	279	4566
GO:0016491	oxidoreductase activity	molecular_function	1.5065e-13	608	4566
GO:0050662	coenzyme binding	molecular_function	3.5422e-13	232	4566
GO:0016740	transferase activity	molecular_function	7.8115e-10	1187	4566
GO:0010181	FMN binding	molecular_function	5.5424e-08	40	4566
GO:0016705	oxidoreductase activity, acting on paired donors, with incorporation or reduction of molecular oxygen	molecular_function	8.0377e-08	119	4566
GO:0046429	4-hydroxy-3-methylbut-2-en-1-yl diphosphate synthase activity	molecular_function	7.2348e-07	16	4566
GO:0052592	oxidoreductase activity, acting on CH or CH2 groups, with an iron-sulfur protein as acceptor	molecular_function	7.2348e-07	16	4566
GO:0016773	phosphotransferase activity, alcohol group as acceptor	molecular_function	3.1207e-06	522	4566
GO:0043167	ion binding	molecular_function	3.1207e-06	1612	4566
GO:0016301	kinase activity	molecular_function	9.1267e-06	537	4566
GO:0004672	protein kinase activity	molecular_function	3.7853e-05	438	4566
GO:0016616	oxidoreductase activity, acting on the CH-OH group of donors, NAD or NADP as acceptor	molecular_function	3.7853e-05	113	4566
GO:0016614	oxidoreductase activity, acting on CH-OH group of donors	molecular_function	4.069e-05	122	4566
GO:0016725	oxidoreductase activity, acting on CH or CH2 groups	molecular_function	0.00012468	19	4566
GO:0016762	xyloglucan:xyloglucosyl transferase activity	molecular_function	0.0002288	15	4566
GO:0004553	hydrolase activity, hydrolyzing O-glycosyl compounds	molecular_function	0.00047063	138	4566
GO:0016798	hydrolase activity, acting on glycosyl bonds	molecular_function	0.00049325	146	4566
GO:0005506	iron ion binding	molecular_function	0.00061982	103	4566
GO:0020037	heme binding	molecular_function	0.00096224	99	4566
GO:0046906	tetrapyrrole binding	molecular_function	0.00158	101	4566
GO:0004348	glucosylceramidase activity	molecular_function	0.0022112	10	4566
GO:0003849	3-deoxy-7-phosphoheptulonate synthase activity	molecular_function	0.0023982	8	4566
GO:0004743	pyruvate kinase activity	molecular_function	0.0051883	16	4566
GO:0051287	NAD binding	molecular_function	0.0053035	64	4566
GO:0016747	transferase activity, transferring acyl groups other than amino-acyl groups	molecular_function	0.0063756	98	4566
GO:0050660	flavin adenine dinucleotide binding	molecular_function	0.0068328	67	4566
GO:0043169	cation binding	molecular_function	0.0073652	720	4566
GO:0016157	sucrose synthase activity	molecular_function	0.0075581	12	4566
GO:0004315	3-oxoacyl-[acyl-carrier-protein] synthase activity	molecular_function	0.009002	14	4566
GO:0016765	transferase activity, transferring alkyl or aryl (other than methyl) groups	molecular_function	0.010467	41	4566
GO:0046872	metal ion binding	molecular_function	0.012048	704	4566
GO:0036094	small molecule binding	molecular_function	0.012169	1036	4566
GO:0004674	protein serine/threonine kinase activity	molecular_function	0.0139	89	4566
GO:0016307	phosphatidylinositol phosphate kinase activity	molecular_function	0.014931	13	4566
GO:0008661	1-deoxy-D-xylulose-5-phosphate synthase activity	molecular_function	0.016296	10	4566
GO:0016772	transferase activity, transferring phosphorus-containing groups	molecular_function	0.019351	675	4566
GO:0003872	6-phosphofructokinase activity	molecular_function	0.026964	10	4566
GO:0004568	chitinase activity	molecular_function	0.029762	10	4566
GO:0004097	catechol oxidase activity	molecular_function	0.030946	7	4566
GO:0016746	transferase activity, transferring acyl groups	molecular_function	0.033303	122	4566
GO:0000166	nucleotide binding	molecular_function	0.036628	999	4566
GO:1901265	nucleoside phosphate binding	molecular_function	0.036628	999	4566
GO:0016744	transferase activity, transferring aldehyde or ketonic groups	molecular_function	0.037921	10	4566
GO:0043168	anion binding	molecular_function	0.04179	995	4566
GO:0050661	NADP binding	molecular_function	0.041917	24	4566
GO:0004659	prenyltransferase activity	molecular_function	0.0465	25	4566
GO, gene ontology; DEGs, differentially expressed genes; Corrected p value ＜ 0.05.
