# Supplementary material for: Transcriptomic Analysis of Ficus carica Peels with a Focus on the Key Genes for Anthocyanin Biosynthesis
Source: Int J Mol Sci. 2020 Feb 13;21(4):1245. doi: 10.3390/ijms21041245 (PMC7072940; doi:10.3390/ijms21041245)
Supplement: Supplementary file 1 [file ijms-21-01245-s001.zip › Supplementary Table S6.xlsx]

## Sheet: Sheet1
Table S6 The KEGG classification of DEGs
Term	Database	ID	Input number	Background number	Corrected p value	Gene IDs
Flavonoid biosynthesis	KEGG PATHWAY	ko00941	74	267	1.03803e-28	Cluster-11055.81810|Cluster-11055.88678|Cluster-11055.19108|Cluster-11055.22263|Cluster-11055.86759|Cluster-11055.145351|Cluster-11055.76178|Cluster-11055.77082|Cluster-11055.10763|Cluster-11055.79145|Cluster-11055.92811|Cluster-11055.67288|Cluster-11055.80813|Cluster-11055.80811|Cluster-11055.80810|Cluster-11055.148622|Cluster-11055.80816|Cluster-11055.109994|Cluster-11055.76808|Cluster-11055.80…
alpha-Linolenic acid metabolism	KEGG PATHWAY	ko00592	58	377	2.56734e-12	Cluster-11055.74697|Cluster-11055.15242|Cluster-11055.46869|Cluster-11055.107941|Cluster-11055.43288|Cluster-11055.72361|Cluster-11055.108046|Cluster-11055.155693|Cluster-11055.120664|Cluster-11055.120601|Cluster-11055.110943|Cluster-11055.64481|Cluster-11055.86225|Cluster-11055.75658|Cluster-11055.28572|Cluster-11055.68705|Cluster-11055.120207|Cluster-11055.116168|Cluster-11055.88338|Cluster-110…
Circadian rhythm - plant	KEGG PATHWAY	ko04712	57	414	1.62171e-10	Cluster-11055.76808|Cluster-11055.86759|Cluster-11055.71506|Cluster-11055.29505|Cluster-11055.79145|Cluster-11055.92811|Cluster-11055.67288|Cluster-11055.80813|Cluster-11055.80811|Cluster-11055.80810|Cluster-11055.148622|Cluster-11055.80816|Cluster-11055.79472|Cluster-11055.78870|Cluster-11055.68214|Cluster-11055.79475|Cluster-11055.80825|Cluster-11055.53953|Cluster-11055.82567|Cluster-11055.8351…
Phenylpropanoid biosynthesis	KEGG PATHWAY	ko00940	71	725	3.35511e-07	Cluster-11055.77147|Cluster-11055.20256|Cluster-11055.46733|Cluster-11055.20253|Cluster-11055.95840|Cluster-11055.105721|Cluster-11055.88404|Cluster-11055.102834|Cluster-11055.88406|Cluster-11055.63542|Cluster-11055.97007|Cluster-11055.84805|Cluster-11055.20254|Cluster-11055.51745|Cluster-11055.146685|Cluster-11055.149228|Cluster-11055.146688|Cluster-11055.117184|Cluster-11055.72838|Cluster-11055…
Terpenoid backbone biosynthesis	KEGG PATHWAY	ko00900	42	350	2.08528e-06	Cluster-11055.61883|Cluster-11055.78370|Cluster-11055.73838|Cluster-11055.76963|Cluster-11055.67483|Cluster-11055.57095|Cluster-11055.76037|Cluster-11055.83460|Cluster-11055.83465|Cluster-11055.124179|Cluster-11055.71824|Cluster-11055.84686|Cluster-11055.92326|Cluster-11055.81200|Cluster-11055.94430|Cluster-11055.22275|Cluster-11055.76958|Cluster-11055.74720|Cluster-11055.81561|Cluster-11055.9953…
Glycolysis / Gluconeogenesis	KEGG PATHWAY	ko00010	83	984	5.61084e-06	Cluster-11055.130188|Cluster-11055.74697|Cluster-11055.86534|Cluster-11055.52301|Cluster-11055.79048|Cluster-11055.68738|Cluster-11055.88529|Cluster-11055.75658|Cluster-11055.76825|Cluster-11055.82112|Cluster-11055.111524|Cluster-11055.89326|Cluster-11055.83728|Cluster-11055.69703|Cluster-11055.72994|Cluster-11055.35555|Cluster-11055.75122|Cluster-11055.91144|Cluster-11055.82675|Cluster-11055.826…
Plant hormone signal transduction	KEGG PATHWAY	ko04075	84	1184	0.00163866	Cluster-11055.68683|Cluster-11055.88894|Cluster-11055.84197|Cluster-11055.91683|Cluster-6793.0|Cluster-11055.81593|Cluster-11055.25741|Cluster-11055.25337|Cluster-11055.70785|Cluster-11055.99440|Cluster-11055.76906|Cluster-11055.77900|Cluster-11055.77825|Cluster-20315.1|Cluster-11055.32015|Cluster-11055.84553|Cluster-11055.62865|Cluster-11055.136778|Cluster-11055.113989|Cluster-11055.84511|Cluste…
Pyruvate metabolism	KEGG PATHWAY	ko00620	57	738	0.00259582	Cluster-11055.86534|Cluster-11055.78043|Cluster-11055.88529|Cluster-11055.76825|Cluster-11055.159192|Cluster-11055.82112|Cluster-11055.111524|Cluster-11055.89326|Cluster-11055.69703|Cluster-11055.75122|Cluster-11055.91144|Cluster-11055.57095|Cluster-11055.81336|Cluster-11055.67072|Cluster-11055.114648|Cluster-11055.100501|Cluster-11055.81414|Cluster-11055.76681|Cluster-11055.72711|Cluster-11055.8…
Tyrosine metabolism	KEGG PATHWAY	ko00350	30	341	0.011868	Cluster-11055.71603|Cluster-11055.81616|Cluster-11055.98528|Cluster-11055.74697|Cluster-11055.109466|Cluster-11055.82035|Cluster-11055.93844|Cluster-11055.95686|Cluster-11055.95789|Cluster-11055.69390|Cluster-11055.130188|Cluster-11055.75658|Cluster-11055.82183|Cluster-11055.65353|Cluster-11055.102363|Cluster-11055.72994|Cluster-11055.69290|Cluster-11055.69391|Cluster-11055.81859|Cluster-11055.69…
Cyanoamino acid metabolism	KEGG PATHWAY	ko00460	33	400	0.016589	Cluster-11055.69283|Cluster-11055.20256|Cluster-11055.92992|Cluster-11055.20253|Cluster-11055.105721|Cluster-11055.20254|Cluster-11055.146685|Cluster-11055.92995|Cluster-11055.146688|Cluster-11055.6456|Cluster-11055.76522|Cluster-11055.87019|Cluster-11055.61337|Cluster-11055.69284|Cluster-11055.149228|Cluster-11055.56894|Cluster-11055.145859|Cluster-11055.34205|Cluster-11055.37374|Cluster-11055.1…
Starch and sucrose metabolism	KEGG PATHWAY	ko00500	83	1287	0.0168627	Cluster-11055.75484|Cluster-11055.20256|Cluster-11055.20254|Cluster-11055.80563|Cluster-11055.13963|Cluster-11055.97240|Cluster-11055.87637|Cluster-11055.71479|Cluster-11055.139435|Cluster-11055.69288|Cluster-11055.44848|Cluster-11055.12811|Cluster-11055.52857|Cluster-11055.146685|Cluster-11055.20253|Cluster-11055.96078|Cluster-11055.136770|Cluster-11055.43451|Cluster-11055.92662|Cluster-11055.10…
Fatty acid degradation	KEGG PATHWAY	ko00071	35	451	0.0260057	Cluster-11055.130188|Cluster-11055.69388|Cluster-11055.74697|Cluster-11055.86534|Cluster-11055.89326|Cluster-11055.141197|Cluster-11055.120397|Cluster-11055.57095|Cluster-11055.75658|Cluster-11055.100501|Cluster-11055.28572|Cluster-11055.85957|Cluster-11055.102363|Cluster-11055.82264|Cluster-11055.91579|Cluster-11055.141199|Cluster-11055.70383|Cluster-11055.69290|Cluster-11055.69391|Cluster-11055…
Flavone and flavonol biosynthesis	KEGG PATHWAY	ko00944	5	19	0.029631	Cluster-11055.82169|Cluster-11055.77082|Cluster-11055.79806|Cluster-11055.76178|Cluster-11055.77085
Ubiquinone and other terpenoid-quinone biosynthesis	KEGG PATHWAY	ko00130	31	393	0.03019	Cluster-11055.71603|Cluster-11055.88678|Cluster-11055.112005|Cluster-11055.17351|Cluster-11055.17353|Cluster-11055.98407|Cluster-11055.144958|Cluster-11055.106795|Cluster-11055.106791|Cluster-11055.106793|Cluster-11055.90741|Cluster-11055.43540|Cluster-11055.43541|Cluster-11055.121643|Cluster-11055.80529|Cluster-11055.105630|Cluster-11055.87048|Cluster-11055.63291|Cluster-11055.94454|Cluster-1105…
Fatty acid biosynthesis	KEGG PATHWAY	ko00061	25	303	0.0389669	Cluster-11055.77326|Cluster-11055.69388|Cluster-11055.78043|Cluster-11055.68143|Cluster-11055.76861|Cluster-11055.76860|Cluster-11055.69615|Cluster-11055.134389|Cluster-11055.89903|Cluster-11055.14444|Cluster-11055.77024|Cluster-11055.88101|Cluster-11055.78612|Cluster-11055.141197|Cluster-11055.79112|Cluster-11055.141199|Cluster-11055.134393|Cluster-11055.134392|Cluster-11055.69729|Cluster-11055.…
KEGG, Kyoto encyclopedia of genes and genomes; DEGs, differentially expressed genes; Corrected p value ＜ 0.05.
