# Supplementary material for: Transcriptomic Analysis of Ficus carica Peels with a Focus on the Key Genes for Anthocyanin Biosynthesis
Source: Int J Mol Sci. 2020 Feb 13;21(4):1245. doi: 10.3390/ijms21041245 (PMC7072940; doi:10.3390/ijms21041245)
Supplement: Supplementary file 1 [file ijms-21-01245-s001.zip › Supplementary Table S7.xlsx]

## Sheet: Sheet1
Table S7 The primer sequences in this study
Gene Name	Gene ID	Primer Name	Primer Sequences (5'–3')
FcPAL	Cluster-11055.82174	Sense primer	CCCGAGTTTGGATTATGGA
		Antisense primer	TTGGCTCACCGTGTTCTT
FcC4H	Cluster-11055.80529	Sense primer	CTTACAATCTGCCTTACCTGC
		Antisense primer	GCTCCTTCTGCCAACTCC
FcCHS	Cluster-11055.81810	Sense primer	AGGTGGTCCTGCCATTCTT
		Antisense primer	CACTTCCTCCTCATCTCGTC
FcCHI	Cluster-11055.10763	Sense primer	GCCTCCGATGACACTTACC
		Antisense primer	GATTTGCCCTTCCACTTGC
FcF3'H	Cluster-11055.79806	Sense primer	TGATTTGGGTCAACTGCTC
		Antisense primer	CAAGAACGCATCAAACCTC
FcDFR	Cluster-11055.59175	Sense primer	ATACCGTCCGAGCCACAG
		Antisense primer	CCAGGTCAGCCTTCCACA
FcANS	Cluster-11055.79498	Sense primer	GAGCAGTGGGATTCAGGC
		Antisense primer	TGGTCATCCGAGTTCACG
FcUFGT	Cluster-11055.59183	Sense primer	GGTTTGGAGGAGAAATAGC
		Antisense primer	CTGGGATGAAACTGAGGG
FcMYB123	Cluster-11055.86015	Sense primer	TGGACGAACAGACAATGAAA
		Antisense primer	ATCTTGTTGTTGGACGGTAG
FcIAA	Cluster-11055.114052	Sense primer	CGCTTCCTTTGTTGATTTG
		Antisense primer	TTCCTTGCTATTGCCATTC
FcPYL4	Cluster-11055.73430	Sense primer	TCGTGCTCCGCCGTGAT
		Antisense primer	CGCTCGGTGCTGTTGTT
FcETR	Cluster-11055.67527	Sense primer	ATTCGTTCCAGAGGGTGAT
		Antisense primer	CAAGCATTTCGCAAGACAA
MdCHS	CN944824	Sense primer	GGAGACAACTGGAGAAGGACTGGAA
		Antisense primer	CGACATTGATACTGGTGTCTTCA
MdCHI	CN946541	Sense primer	GGGATAACCTCGCGGCCAAA
		Antisense primer	GCATCCATGCCGGAAGCTACAA
MdDFR	AF117268	Sense primer	GATAGGGTTTGAGTTCAAGTA
		Antisense primer	CGGCCGGAATCGGAATCAATC
MdANS	AF117269	Sense primer	CCAAGTGAAGCGGGTTGTGCT
		Antisense primer	CAAAGCAGGCGGACAGGAGTAGC
MdUFGT	AF117267	Sense primer	CCACCGCCCTTCCAAACACTCT
		Antisense primer	CACCCTTATGTTACGCGGCATGT
MdMYB9	DQ267900	Sense primer	GATGAGGCAATGATAAATGACG
		Antisense primer	TTAGACTACAACATTTTCTTGGG
MdMYB11	DQ074463	Sense primer	GTCGATTTCTCTGTGCTCTATAAC
		Antisense primer	TTAATTATCTACGAGCCAGCAGTC
MdbHLH3	CN934367	Sense primer	AGGGTTCCAGAAGACCACGCCT
		Antisense primer	TTGGATGTGGAGTGCTCGGAGA
MdMYC2	NM_001328944.1	Sense primer	TTGGAGGTCGGTTCTTGGC
		Antisense primer	GGGCTTGGGTTCTCGGATAAG
Fc18SrRNA	NC_035237.1	Sense primer	TCAAGGAAAGACAACGAGACGAT
		Antisense primer	GGATTCTGCAATTCACACCAAG
MdActin	CN938023	Sense primer	TGACCGAATGAGCAAGGAAATTACT
		Antisense primer	TACTCAGCTTTGGCAATCCACATC
MdUBQ	DQ438989	Sense primer	CTCCGTGGTGGTTTTTAAGT
		Antisense primer	GGAGGCAGAAACAGTACCAT
FcCHS1	Cluster-11055.81810	Sense primer-XbaⅠ	GCTCTAGAATGGTGACTGTCGAGGAAGTC
		Antisense primer-BamHⅠ	CGGGATCCTTAAATAGCAACGCTGTGAAG
FcCHI1	Cluster-11055.10763	Sense primer-XbaⅠ	GCTCTAGAATGTCTTCGATGACAATTACCG
		Antisense primer-BamHⅠ	CGGGATCCTTAGAGAGAAAGCATATCAGCG
FcDFR1	Cluster-11055.59175	Sense primer-XbaⅠ	GCTCTAGAATGGTATCGGAGGGCGA
		Antisense primer-BamHⅠ	CGGGATCCTTAAAGCTTCTTATTGGGCCT
FcMYB21	Cluster-11055.69229	Sense primer-XbaⅠ	GCTCTAGAATGGATCACAAAAAGCCGA
		Antisense primer-BamHⅠ	CGGGATCCTCAATCTGAATTGAGTAATTGCA
FcMYB123	Cluster-11055.86015	Sense primer-XbaⅠ	GCTCTAGAATGGGAAGAAATCCATGTTG
		Antisense primer-BamHⅠ	CGGGATCCCTAATCTGCCAACCAGTCTTCT
The underlines indicate the restriction enzymes sites.
PAL, phenylalanine ammonium lyase; C4H, cinnamic acid 4-hydroxylase; CHS, chalcone synthase; CHI, chalcone isomerase;
F3'H, flavanone 3'-hydroxylase; DFR, dihydroflavonol reductase; ANS, anthocyanidin synthase; UFGT, UDP-glucose: flavonoid 3-O-glucosyl transferase;
IAA, auxin-responsive protein; PYL4, abscisic acid receptor PYL4; ETR, ethylene- responsive transcription factor.
