# Supplementary material for: Transcriptomic Analysis of Ficus carica Peels with a Focus on the Key Genes for Anthocyanin Biosynthesis
Source: Int J Mol Sci. 2020 Feb 13;21(4):1245. doi: 10.3390/ijms21041245 (PMC7072940; doi:10.3390/ijms21041245)
Supplement: Supplementary file 1 [file ijms-21-01245-s001.zip › Supplementary Table S8.xlsx]

## Sheet: Sheet1
Table S8 Physicochemical properties and structure characteristics analysis of five genes cloned in this work and proteins involved in anthocyanin biosynthesis
Genes	Number of amono acid	Molecular Weight (Kda)	Theoretical pI	Grand average of hydropathicity	Alpha heli (%)	Beta turn(%)	Extended strand (%)	Random coil (%)
FcCHS1	389	42.6624	6.12	-0.068	44.73	7.97	14.91	32.39
MnCHS1	389	42.5883	6.53	-0.091	43.96	5.91	15.42	34.7
MnCHS2	389	42.6434	6.34	-0.059	44.73	6.43	15.68	33.16
AtCHS	395	43.1157	6.08	-0.074	42.28	6.58	16.46	34.68
FcCHI1	257	28.1374	6.15	-0.15	40.47	9.34	18.29	31.91
MnCHI	219	23.8354	5.17	-0.042	43.38	9.59	19.63	27.4
AtCHI	246	26.5956	5.43	0.002	42.68	10.16	16.67	30.49
FcDFR1	340	38.4923	5.91	-0.207	38.82	8.24	14.71	38.24
MnDFR	336	37.4791	6.17	-0.174	42.56	7.74	13.99	35.71
AtDFR	382	42.775	5.43	-0.225	40.31	6.81	14.66	38.22
FcMYB21	227	26.136	7.92	-0.913	36.56	4.41	9.25	49.78
AmMYB305	205	23.5071	6.15	-0.916	31.71	4.88	4.88	58.54
FcMYB123	335	37.3666	5.4	-0.757	30.75	5.07	3.28	60.9
MdMYB9	290	31.9649	5.9	-0.63	32.41	5.52	2.41	59.66
